# Supplementary material for: Genomic Effect of DNA Methylation on Gene Expression in Colorectal Cancer
Source: Biology (Basel). 2022 Sep 23;11(10):1388. doi: 10.3390/biology11101388 (PMC9598958; doi:10.3390/biology11101388)
Supplement: Supplementary file 1 [file biology-11-01388-s001.zip]

Archive with 5 entries (5 files):
- biology-1901940-supplementary (table+figure)/Figure S1.pdf
- biology-1901940-supplementary (table+figure)/Figure S2.pdf
- biology-1901940-supplementary (table+figure)/Figure S3.pdf
- biology-1901940-supplementary (table+figure)/Figure S4.pdf
- biology-1901940-supplementary (table+figure)/Supplementary Tables.xlsx
