# Supplementary material for: Genomic Effect of DNA Methylation on Gene Expression in Colorectal Cancer
Source: Biology (Basel). 2022 Sep 23;11(10):1388. doi: 10.3390/biology11101388 (PMC9598958; doi:10.3390/biology11101388)
Supplement: Supplementary file 1 [file biology-11-01388-s001.zip › biology-1901940-supplementary (table+figure)/Supplementary Tables.xlsx]

## Sheet: Table S1
Table S1: The number of DNA methylation probes for target genes (n=12,822) used for gene expression prediction.
Ensembl	Total number of probes
ENSG00000204287	5577
ENSG00000198502	5545
ENSG00000196126	5361
ENSG00000196735	5218
ENSG00000206344	5014
ENSG00000179344	4995
ENSG00000204525	4969
ENSG00000204520	4888
ENSG00000234745	4869
ENSG00000137310	4851
ENSG00000204536	4850
ENSG00000204531	4844
ENSG00000204516	4791
ENSG00000204301	4780
ENSG00000198563	4779
ENSG00000204498	4778
ENSG00000204540	4689
ENSG00000237541	4678
ENSG00000232629	4666
ENSG00000227507	4665
ENSG00000204482	4662
ENSG00000232810	4660
ENSG00000204472	4620
ENSG00000213654	4580
ENSG00000204469	4568
ENSG00000204304	4561
ENSG00000204305	4530
ENSG00000204308	4520
ENSG00000204315	4519
ENSG00000213676	4519
ENSG00000204310	4514
ENSG00000224389	4495
ENSG00000204314	4487
ENSG00000221988	4487
ENSG00000204463	4478
ENSG00000204444	4477
ENSG00000204435	4463
ENSG00000137411	4462
ENSG00000204439	4462
ENSG00000213780	4462
ENSG00000244731	4460
ENSG00000204438	4455
ENSG00000240053	4454
ENSG00000196260	4449
ENSG00000241106	4447
ENSG00000241404	4443
ENSG00000204385	4426
ENSG00000204386	4424
ENSG00000204371	4410
ENSG00000204366	4400
ENSG00000204428	4391
ENSG00000204348	4379
ENSG00000168394	4371
ENSG00000204264	4370
ENSG00000204267	4370
ENSG00000240065	4370
ENSG00000204344	4367
ENSG00000243649	4300
ENSG00000204351	4297
ENSG00000204356	4297
ENSG00000204427	4297
ENSG00000250641	4297
ENSG00000166278	4286
ENSG00000244355	4285
ENSG00000204580	4281
ENSG00000204421	4204
ENSG00000204387	4189
ENSG00000213722	4173
ENSG00000204388	4162
ENSG00000204410	4155
ENSG00000213719	4155
ENSG00000204389	4153
ENSG00000204390	4150
ENSG00000204392	4143
ENSG00000204394	4125
ENSG00000228727	4125
ENSG00000255152	4125
ENSG00000204396	4124
ENSG00000242574	4041
ENSG00000204257	4014
ENSG00000137331	3960
ENSG00000137312	3958
ENSG00000204256	3946
ENSG00000204252	3848
ENSG00000196230	3840
ENSG00000137337	3832
ENSG00000137404	3754
ENSG00000146112	3748
ENSG00000204560	3717
ENSG00000223865	3626
ENSG00000231389	3605
ENSG00000204564	3548
ENSG00000137343	3525
ENSG00000204568	3491
ENSG00000204569	3491
ENSG00000204574	3456
ENSG00000204576	3449
ENSG00000204590	3449
ENSG00000204592	3310
ENSG00000204599	3271
ENSG00000241370	3271
ENSG00000234127	3244
ENSG00000204610	3175
ENSG00000204613	3150
ENSG00000204632	3082
ENSG00000206503	3061
ENSG00000204614	3055
ENSG00000204616	3023
ENSG00000204618	3017
ENSG00000204619	3015
ENSG00000066379	3014
ENSG00000204642	3004
ENSG00000112473	2877
ENSG00000204231	2877
ENSG00000204228	2853
ENSG00000204227	2851
ENSG00000204220	2818
ENSG00000227057	2818
ENSG00000223501	2816
ENSG00000231500	2816
ENSG00000235863	2816
ENSG00000237441	2815
ENSG00000231925	2810
ENSG00000236104	2807
ENSG00000204209	2800
ENSG00000237649	2765
ENSG00000137288	2746
ENSG00000030110	2743
ENSG00000096433	2738
ENSG00000112511	2738
ENSG00000112514	2731
ENSG00000197283	2731
ENSG00000204681	2724
ENSG00000172236	2714
ENSG00000116176	2708
ENSG00000197253	2703
ENSG00000103275	2700
ENSG00000007520	2698
ENSG00000090581	2698
ENSG00000007516	2695
ENSG00000161904	2687
ENSG00000213886	2666
ENSG00000131634	2657
ENSG00000103249	2654
ENSG00000196557	2651
ENSG00000100726	2642
ENSG00000174109	2619
ENSG00000059145	2618
ENSG00000007545	2585
ENSG00000187535	2585
ENSG00000178821	2499
ENSG00000078369	2495
ENSG00000008128	2455
ENSG00000215790	2454
ENSG00000189339	2453
ENSG00000248333	2452
ENSG00000008130	2448
ENSG00000103227	2448
ENSG00000206053	2441
ENSG00000197530	2440
ENSG00000228594	2428
ENSG00000160075	2405
ENSG00000138834	2402
ENSG00000187730	2390
ENSG00000205090	2380
ENSG00000162032	2374
ENSG00000074071	2372
ENSG00000095906	2372
ENSG00000103024	2372
ENSG00000197774	2372
ENSG00000225968	2353
ENSG00000067606	2348
ENSG00000162585	2336
ENSG00000157933	2321
ENSG00000180185	2321
ENSG00000063854	2320
ENSG00000164877	2319
ENSG00000164855	2313
ENSG00000197785	2310
ENSG00000198517	2310
ENSG00000164880	2308
ENSG00000157778	2305
ENSG00000007376	2295
ENSG00000127586	2295
ENSG00000157881	2279
ENSG00000169710	2278
ENSG00000169683	2277
ENSG00000169689	2277
ENSG00000169750	2271
ENSG00000185105	2271
ENSG00000183010	2270
ENSG00000149527	2263
ENSG00000157911	2263
ENSG00000185269	2262
ENSG00000169696	2261
ENSG00000157916	2259
ENSG00000187531	2259
ENSG00000169738	2256
ENSG00000169718	2255
ENSG00000197063	2254
ENSG00000116151	2253
ENSG00000141522	2253
ENSG00000169727	2253
ENSG00000169733	2252
ENSG00000225663	2251
ENSG00000178381	2248
ENSG00000183684	2248
ENSG00000157873	2247
ENSG00000157870	2244
ENSG00000141552	2243
ENSG00000185813	2243
ENSG00000142606	2238
ENSG00000140988	2237
ENSG00000183751	2237
ENSG00000146540	2236
ENSG00000198736	2235
ENSG00000078902	2234
ENSG00000140990	2233
ENSG00000160072	2232
ENSG00000185624	2227
ENSG00000262814	2224
ENSG00000102854	2223
ENSG00000183048	2223
ENSG00000065057	2222
ENSG00000103197	2221
ENSG00000182208	2221
ENSG00000065054	2220
ENSG00000127554	2217
ENSG00000185298	2212
ENSG00000117983	2211
ENSG00000183971	2211
ENSG00000185359	2211
ENSG00000204237	2211
ENSG00000214087	2211
ENSG00000127561	2210
ENSG00000103245	2205
ENSG00000215915	2203
ENSG00000182446	2198
ENSG00000174672	2196
ENSG00000167962	2193
ENSG00000103253	2192
ENSG00000103254	2192
ENSG00000103260	2192
ENSG00000162004	2192
ENSG00000179403	2189
ENSG00000164850	2185
ENSG00000127585	2180
ENSG00000167964	2177
ENSG00000127580	2176
ENSG00000161999	2176
ENSG00000235098	2175
ENSG00000008710	2174
ENSG00000103266	2172
ENSG00000103269	2162
ENSG00000131653	2161
ENSG00000140983	2152
ENSG00000176155	2141
ENSG00000184009	2140
ENSG00000161996	2136
ENSG00000172366	2135
ENSG00000205869	2135
ENSG00000242485	2135
ENSG00000130731	2133
ENSG00000185504	2132
ENSG00000127578	2131
ENSG00000184545	2122
ENSG00000141526	2121
ENSG00000167965	2117
ENSG00000266074	2108
ENSG00000221978	2107
ENSG00000182685	2102
ENSG00000184207	2100
ENSG00000167968	2097
ENSG00000167969	2094
ENSG00000205937	2089
ENSG00000167967	2087
ENSG00000185332	2084
ENSG00000197562	2083
ENSG00000007541	2080
ENSG00000175756	2068
ENSG00000141551	2063
ENSG00000068383	2062
ENSG00000162576	2062
ENSG00000073067	2045
ENSG00000107404	2045
ENSG00000160953	2041
ENSG00000157637	2035
ENSG00000214026	2034
ENSG00000240230	2032
ENSG00000115286	2028
ENSG00000117984	2027
ENSG00000130005	2027
ENSG00000167972	2027
ENSG00000244242	2024
ENSG00000071626	2020
ENSG00000171813	2019
ENSG00000169962	2017
ENSG00000115255	2016
ENSG00000115257	2016
ENSG00000115268	2016
ENSG00000099617	2012
ENSG00000105963	2009
ENSG00000119559	2008
ENSG00000127054	2005
ENSG00000224051	2005
ENSG00000181409	2003
ENSG00000185761	2000
ENSG00000228300	2000
ENSG00000103326	1999
ENSG00000173762	1996
ENSG00000181588	1994
ENSG00000224877	1988
ENSG00000167302	1987
ENSG00000099622	1983
ENSG00000129993	1977
ENSG00000141574	1977
ENSG00000071655	1974
ENSG00000169972	1973
ENSG00000167508	1972
ENSG00000131584	1971
ENSG00000127540	1967
ENSG00000175866	1966
ENSG00000051523	1961
ENSG00000185669	1960
ENSG00000158717	1959
ENSG00000141577	1954
ENSG00000167470	1951
ENSG00000174177	1951
ENSG00000180176	1946
ENSG00000099624	1943
ENSG00000158545	1941
ENSG00000141012	1939
ENSG00000167515	1939
ENSG00000130592	1938
ENSG00000176108	1936
ENSG00000071564	1932
ENSG00000103335	1931
ENSG00000167513	1930
ENSG00000198931	1929
ENSG00000149043	1926
ENSG00000130598	1924
ENSG00000148814	1918
ENSG00000162063	1917
ENSG00000160087	1912
ENSG00000239857	1907
ENSG00000167244	1904
ENSG00000118046	1900
ENSG00000165752	1896
ENSG00000079313	1892
ENSG00000176715	1892
ENSG00000064932	1885
ENSG00000183734	1883
ENSG00000184163	1883
ENSG00000145506	1882
ENSG00000162062	1877
ENSG00000169660	1874
ENSG00000181396	1874
ENSG00000113504	1873
ENSG00000225614	1872
ENSG00000176022	1869
ENSG00000078808	1867
ENSG00000129911	1865
ENSG00000179588	1865
ENSG00000162065	1861
ENSG00000129968	1859
ENSG00000183020	1856
ENSG00000213638	1853
ENSG00000227500	1853
ENSG00000186827	1845
ENSG00000178927	1843
ENSG00000162066	1839
ENSG00000177830	1839
ENSG00000185883	1839
ENSG00000167468	1838
ENSG00000090565	1833
ENSG00000186891	1830
ENSG00000141562	1829
ENSG00000164828	1829
ENSG00000099817	1824
ENSG00000170100	1819
ENSG00000028310	1816
ENSG00000071539	1816
ENSG00000242612	1815
ENSG00000180448	1811
ENSG00000133275	1810
ENSG00000164362	1810
ENSG00000103202	1805
ENSG00000140992	1801
ENSG00000129925	1784
ENSG00000177700	1784
ENSG00000214063	1784
ENSG00000049656	1783
ENSG00000178814	1782
ENSG00000064687	1781
ENSG00000002822	1779
ENSG00000133243	1777
ENSG00000141564	1777
ENSG00000178896	1777
ENSG00000064666	1776
ENSG00000182087	1776
ENSG00000178685	1771
ENSG00000197858	1771
ENSG00000178719	1770
ENSG00000179091	1767
ENSG00000178209	1764
ENSG00000179526	1764
ENSG00000179632	1764
ENSG00000181085	1762
ENSG00000183309	1762
ENSG00000086504	1761
ENSG00000164818	1760
ENSG00000104524	1759
ENSG00000163945	1758
ENSG00000180921	1758
ENSG00000090316	1757
ENSG00000099875	1755
ENSG00000065268	1753
ENSG00000235173	1753
ENSG00000106268	1751
ENSG00000122687	1751
ENSG00000179886	1750
ENSG00000188191	1750
ENSG00000261150	1750
ENSG00000179950	1748
ENSG00000197935	1748
ENSG00000104522	1743
ENSG00000104529	1742
ENSG00000141568	1741
ENSG00000181135	1741
ENSG00000185189	1741
ENSG00000110651	1740
ENSG00000177697	1740
ENSG00000104518	1738
ENSG00000126226	1738
ENSG00000139842	1738
ENSG00000179832	1737
ENSG00000180900	1737
ENSG00000177685	1735
ENSG00000147813	1734
ENSG00000204839	1734
ENSG00000014164	1732
ENSG00000103126	1732
ENSG00000184281	1730
ENSG00000177666	1728
ENSG00000177600	1725
ENSG00000070985	1724
ENSG00000167977	1724
ENSG00000177595	1723
ENSG00000126218	1722
ENSG00000167978	1721
ENSG00000172382	1721
ENSG00000177542	1718
ENSG00000177225	1717
ENSG00000185896	1714
ENSG00000068650	1712
ENSG00000159674	1710
ENSG00000099840	1707
ENSG00000172081	1706
ENSG00000159692	1704
ENSG00000116017	1700
ENSG00000053918	1699
ENSG00000131591	1697
ENSG00000106266	1685
ENSG00000174137	1685
ENSG00000127418	1683
ENSG00000139835	1682
ENSG00000198858	1681
ENSG00000104897	1680
ENSG00000103363	1679
ENSG00000177156	1679
ENSG00000065000	1678
ENSG00000104886	1676
ENSG00000177106	1674
ENSG00000177030	1673
ENSG00000177042	1673
ENSG00000145217	1671
ENSG00000260428	1668
ENSG00000175221	1666
ENSG00000130762	1665
ENSG00000151651	1665
ENSG00000153531	1665
ENSG00000168060	1665
ENSG00000104885	1661
ENSG00000141580	1657
ENSG00000146670	1657
ENSG00000162300	1657
ENSG00000163950	1657
ENSG00000173818	1656
ENSG00000127415	1655
ENSG00000103355	1653
ENSG00000104899	1652
ENSG00000187066	1652
ENSG00000204713	1651
ENSG00000149823	1650
ENSG00000106263	1649
ENSG00000110025	1649
ENSG00000149809	1641
ENSG00000167476	1641
ENSG00000013810	1640
ENSG00000168936	1640
ENSG00000213465	1639
ENSG00000068971	1638
ENSG00000168061	1636
ENSG00000174276	1636
ENSG00000126217	1634
ENSG00000197766	1634
ENSG00000237330	1634
ENSG00000168062	1633
ENSG00000110046	1632
ENSG00000126216	1629
ENSG00000150401	1627
ENSG00000149792	1626
ENSG00000149806	1626
ENSG00000261236	1625
ENSG00000185122	1624
ENSG00000198546	1622
ENSG00000130640	1621
ENSG00000165828	1621
ENSG00000069696	1620
ENSG00000162298	1620
ENSG00000185615	1620
ENSG00000145214	1619
ENSG00000206077	1618
ENSG00000110047	1617
ENSG00000136213	1617
ENSG00000242173	1617
ENSG00000104904	1615
ENSG00000150403	1615
ENSG00000070031	1614
ENSG00000099834	1614
ENSG00000185507	1612
ENSG00000198176	1612
ENSG00000076344	1611
ENSG00000177169	1611
ENSG00000177192	1611
ENSG00000183495	1605
ENSG00000162076	1604
ENSG00000005001	1601
ENSG00000162078	1601
ENSG00000167522	1601
ENSG00000070047	1599
ENSG00000204710	1599
ENSG00000014216	1598
ENSG00000172530	1598
ENSG00000059122	1597
ENSG00000127419	1596
ENSG00000178950	1596
ENSG00000172977	1589
ENSG00000153395	1585
ENSG00000167930	1585
ENSG00000007392	1584
ENSG00000148803	1584
ENSG00000172922	1583
ENSG00000185684	1581
ENSG00000099849	1580
ENSG00000185000	1580
ENSG00000185522	1580
ENSG00000127884	1575
ENSG00000141542	1575
ENSG00000158106	1570
ENSG00000148832	1569
ENSG00000197912	1568
ENSG00000148824	1567
ENSG00000185730	1567
ENSG00000068078	1566
ENSG00000171368	1566
ENSG00000181638	1566
ENSG00000131650	1565
ENSG00000133895	1563
ENSG00000137309	1563
ENSG00000168067	1563
ENSG00000184428	1563
ENSG00000168993	1560
ENSG00000171219	1560
ENSG00000213445	1560
ENSG00000161328	1557
ENSG00000174775	1557
ENSG00000250571	1557
ENSG00000261587	1557
ENSG00000162073	1556
ENSG00000011304	1553
ENSG00000005206	1552
ENSG00000130332	1552
ENSG00000168056	1552
ENSG00000168924	1552
ENSG00000182325	1552
ENSG00000185803	1552
ENSG00000173039	1550
ENSG00000173442	1550
ENSG00000173465	1550
ENSG00000176973	1550
ENSG00000197136	1549
ENSG00000173327	1548
ENSG00000184967	1546
ENSG00000185163	1546
ENSG00000188157	1545
ENSG00000198598	1543
ENSG00000023191	1542
ENSG00000068831	1538
ENSG00000167526	1538
ENSG00000110076	1535
ENSG00000127564	1535
ENSG00000142186	1532
ENSG00000197461	1532
ENSG00000172818	1529
ENSG00000173137	1529
ENSG00000254470	1529
ENSG00000141560	1528
ENSG00000172638	1527
ENSG00000187608	1527
ENSG00000188290	1526
ENSG00000186577	1525
ENSG00000178773	1524
ENSG00000168066	1522
ENSG00000141556	1519
ENSG00000167363	1519
ENSG00000187642	1519
ENSG00000203772	1518
ENSG00000112877	1516
ENSG00000172500	1516
ENSG00000175602	1516
ENSG00000172543	1515
ENSG00000015413	1514
ENSG00000149798	1509
ENSG00000173825	1507
ENSG00000187583	1506
ENSG00000099812	1504
ENSG00000160932	1502
ENSG00000173821	1501
ENSG00000133884	1500
ENSG00000172732	1500
ENSG00000014138	1499
ENSG00000171421	1499
ENSG00000145494	1498
ENSG00000172757	1498
ENSG00000187961	1498
ENSG00000188976	1497
ENSG00000175592	1496
ENSG00000071894	1495
ENSG00000112787	1495
ENSG00000147804	1494
ENSG00000099800	1486
ENSG00000172803	1486
ENSG00000126391	1484
ENSG00000160948	1484
ENSG00000162241	1484
ENSG00000175550	1484
ENSG00000175573	1484
ENSG00000188536	1484
ENSG00000174915	1483
ENSG00000099864	1481
ENSG00000184497	1479
ENSG00000213937	1479
ENSG00000109685	1478
ENSG00000130764	1477
ENSG00000070404	1476
ENSG00000129757	1476
ENSG00000006327	1475
ENSG00000169992	1475
ENSG00000205544	1475
ENSG00000110628	1473
ENSG00000174282	1472
ENSG00000181222	1472
ENSG00000239697	1472
ENSG00000174483	1469
ENSG00000181284	1469
ENSG00000235169	1469
ENSG00000103145	1468
ENSG00000131652	1468
ENSG00000141504	1468
ENSG00000161956	1468
ENSG00000066230	1467
ENSG00000070423	1467
ENSG00000129245	1467
ENSG00000129255	1467
ENSG00000175334	1467
ENSG00000175376	1467
ENSG00000175467	1467
ENSG00000129226	1466
ENSG00000161955	1466
ENSG00000161960	1466
ENSG00000103257	1465
ENSG00000170175	1465
ENSG00000174165	1465
ENSG00000185101	1462
ENSG00000162069	1459
ENSG00000106003	1458
ENSG00000187634	1456
ENSG00000176619	1455
ENSG00000181045	1455
ENSG00000181523	1455
ENSG00000131165	1454
ENSG00000167523	1454
ENSG00000160949	1453
ENSG00000099821	1452
ENSG00000174292	1452
ENSG00000167702	1448
ENSG00000187954	1448
ENSG00000174516	1447
ENSG00000116198	1445
ENSG00000158109	1445
ENSG00000169598	1445
ENSG00000170037	1445
ENSG00000170043	1445
ENSG00000170049	1445
ENSG00000162591	1444
ENSG00000174080	1444
ENSG00000185187	1444
ENSG00000176894	1443
ENSG00000177084	1443
ENSG00000141499	1442
ENSG00000141510	1442
ENSG00000008516	1441
ENSG00000175115	1441
ENSG00000181649	1441
ENSG00000213859	1441
ENSG00000254986	1441
ENSG00000072818	1439
ENSG00000099860	1439
ENSG00000170004	1439
ENSG00000176533	1439
ENSG00000185619	1439
ENSG00000215041	1438
ENSG00000141527	1437
ENSG00000169026	1437
ENSG00000061936	1436
ENSG00000141873	1435
ENSG00000247077	1435
ENSG00000172009	1433
ENSG00000087365	1432
ENSG00000104969	1432
ENSG00000186300	1432
ENSG00000132510	1430
ENSG00000167874	1429
ENSG00000182224	1429
ENSG00000183011	1429
ENSG00000185324	1429
ENSG00000169020	1428
ENSG00000132522	1427
ENSG00000184363	1427
ENSG00000215375	1426
ENSG00000172006	1424
ENSG00000132507	1422
ENSG00000078900	1421
ENSG00000160972	1421
ENSG00000116213	1420
ENSG00000141543	1419
ENSG00000008517	1417
ENSG00000167701	1416
ENSG00000006047	1415
ENSG00000174547	1413
ENSG00000167700	1412
ENSG00000176171	1412
ENSG00000173992	1408
ENSG00000198912	1408
ENSG00000103148	1406
ENSG00000160957	1404
ENSG00000160959	1404
ENSG00000182272	1403
ENSG00000088256	1401
ENSG00000176915	1400
ENSG00000239306	1400
ENSG00000248643	1400
ENSG00000158792	1397
ENSG00000171970	1397
ENSG00000181856	1397
ENSG00000185049	1396
ENSG00000196812	1396
ENSG00000170291	1395
ENSG00000175826	1395
ENSG00000181885	1395
ENSG00000105993	1393
ENSG00000106009	1393
ENSG00000197279	1393
ENSG00000213563	1392
ENSG00000149658	1391
ENSG00000104964	1390
ENSG00000125912	1388
ENSG00000220205	1388
ENSG00000179029	1387
ENSG00000065717	1386
ENSG00000106012	1386
ENSG00000179094	1385
ENSG00000060558	1384
ENSG00000171298	1383
ENSG00000172270	1383
ENSG00000173933	1381
ENSG00000004975	1380
ENSG00000101199	1380
ENSG00000142089	1380
ENSG00000185885	1380
ENSG00000040633	1379
ENSG00000170296	1379
ENSG00000173914	1379
ENSG00000175691	1377
ENSG00000196544	1376
ENSG00000125910	1375
ENSG00000075399	1374
ENSG00000158805	1371
ENSG00000185201	1368
ENSG00000178999	1367
ENSG00000072778	1366
ENSG00000132535	1366
ENSG00000104953	1365
ENSG00000198315	1361
ENSG00000173715	1360
ENSG00000173898	1360
ENSG00000197540	1358
ENSG00000099804	1357
ENSG00000085644	1355
ENSG00000122386	1354
ENSG00000141519	1353
ENSG00000174807	1353
ENSG00000167291	1352
ENSG00000174669	1352
ENSG00000174791	1352
ENSG00000174684	1351
ENSG00000174744	1351
ENSG00000174851	1348
ENSG00000180104	1348
ENSG00000205531	1346
ENSG00000101194	1345
ENSG00000090615	1342
ENSG00000101191	1338
ENSG00000101193	1338
ENSG00000137185	1336
ENSG00000243449	1332
ENSG00000174996	1331
ENSG00000113119	1329
ENSG00000141505	1329
ENSG00000174903	1329
ENSG00000141933	1328
ENSG00000101190	1325
ENSG00000113141	1325
ENSG00000131495	1325
ENSG00000136295	1324
ENSG00000213523	1322
ENSG00000243056	1322
ENSG00000170458	1320
ENSG00000203485	1319
ENSG00000142102	1318
ENSG00000120314	1317
ENSG00000183087	1316
ENSG00000187626	1313
ENSG00000103152	1311
ENSG00000113108	1310
ENSG00000176087	1310
ENSG00000197062	1307
ENSG00000170445	1305
ENSG00000007384	1304
ENSG00000092758	1304
ENSG00000101189	1302
ENSG00000104731	1302
ENSG00000112855	1302
ENSG00000146007	1302
ENSG00000173653	1301
ENSG00000060491	1300
ENSG00000186111	1298
ENSG00000140948	1297
ENSG00000072609	1293
ENSG00000175470	1293
ENSG00000137338	1292
ENSG00000178971	1292
ENSG00000105289	1291
ENSG00000178921	1291
ENSG00000162302	1290
ENSG00000173621	1289
ENSG00000161980	1282
ENSG00000161981	1282
ENSG00000168071	1276
ENSG00000099814	1274
ENSG00000147799	1273
ENSG00000179855	1273
ENSG00000104872	1272
ENSG00000158691	1272
ENSG00000235109	1272
ENSG00000074219	1271
ENSG00000140104	1271
ENSG00000170779	1271
ENSG00000183484	1271
ENSG00000120327	1270
ENSG00000064961	1269
ENSG00000104852	1269
ENSG00000113248	1269
ENSG00000161618	1269
ENSG00000187372	1269
ENSG00000240184	1269
ENSG00000177839	1268
ENSG00000189298	1268
ENSG00000120324	1267
ENSG00000006638	1266
ENSG00000009335	1266
ENSG00000142208	1266
ENSG00000179627	1266
ENSG00000185567	1266
ENSG00000130529	1265
ENSG00000178913	1265
ENSG00000104863	1264
ENSG00000185100	1264
ENSG00000253846	1264
ENSG00000177380	1263
ENSG00000221916	1263
ENSG00000104894	1261
ENSG00000126432	1260
ENSG00000173113	1260
ENSG00000132680	1259
ENSG00000167657	1259
ENSG00000126934	1258
ENSG00000141905	1258
ENSG00000008382	1257
ENSG00000184990	1257
ENSG00000178951	1256
ENSG00000077463	1255
ENSG00000155093	1255
ENSG00000011132	1254
ENSG00000104812	1254
ENSG00000142541	1254
ENSG00000183207	1254
ENSG00000105298	1253
ENSG00000122390	1253
ENSG00000167981	1253
ENSG00000183617	1253
ENSG00000110619	1252
ENSG00000161091	1252
ENSG00000174227	1252
ENSG00000182903	1252
ENSG00000183397	1252
ENSG00000087086	1251
ENSG00000104808	1251
ENSG00000126460	1251
ENSG00000126464	1251
ENSG00000142546	1251
ENSG00000187741	1251
ENSG00000087088	1250
ENSG00000142552	1250
ENSG00000142534	1249
ENSG00000167658	1249
ENSG00000131504	1248
ENSG00000173080	1248
ENSG00000173153	1247
ENSG00000178078	1247
ENSG00000090554	1246
ENSG00000095932	1246
ENSG00000129946	1246
ENSG00000105229	1244
ENSG00000105325	1244
ENSG00000002330	1243
ENSG00000103343	1243
ENSG00000108961	1243
ENSG00000129932	1243
ENSG00000140987	1243
ENSG00000173264	1243
ENSG00000007264	1242
ENSG00000164620	1242
ENSG00000171720	1242
ENSG00000159842	1241
ENSG00000105248	1240
ENSG00000105251	1240
ENSG00000167664	1240
ENSG00000104870	1239
ENSG00000204991	1239
ENSG00000143622	1237
ENSG00000101210	1236
ENSG00000101213	1236
ENSG00000125534	1236
ENSG00000010539	1234
ENSG00000125508	1234
ENSG00000130675	1234
ENSG00000169692	1234
ENSG00000172889	1233
ENSG00000149743	1232
ENSG00000149761	1232
ENSG00000141582	1231
ENSG00000149782	1231
ENSG00000173457	1231
ENSG00000104805	1230
ENSG00000110011	1230
ENSG00000125434	1230
ENSG00000173486	1230
ENSG00000173511	1230
ENSG00000132514	1229
ENSG00000196458	1227
ENSG00000146909	1225
ENSG00000142082	1223
ENSG00000174326	1223
ENSG00000185627	1223
ENSG00000198393	1222
ENSG00000132718	1221
ENSG00000103351	1220
ENSG00000105246	1220
ENSG00000165716	1220
ENSG00000149781	1219
ENSG00000197162	1219
ENSG00000229809	1219
ENSG00000161940	1217
ENSG00000174327	1217
ENSG00000105649	1216
ENSG00000116580	1216
ENSG00000141985	1216
ENSG00000197948	1216
ENSG00000167670	1215
ENSG00000127191	1214
ENSG00000148396	1214
ENSG00000156853	1214
ENSG00000177984	1214
ENSG00000006194	1213
ENSG00000126453	1211
ENSG00000126456	1211
ENSG00000126457	1211
ENSG00000126458	1211
ENSG00000126461	1211
ENSG00000148400	1210
ENSG00000167671	1210
ENSG00000168439	1210
ENSG00000161939	1209
ENSG00000169169	1209
ENSG00000258315	1209
ENSG00000131503	1208
ENSG00000219200	1208
ENSG00000224420	1208
ENSG00000104973	1207
ENSG00000126602	1207
ENSG00000169951	1207
ENSG00000254996	1207
ENSG00000054148	1206
ENSG00000232434	1206
ENSG00000177943	1205
ENSG00000254858	1205
ENSG00000198844	1204
ENSG00000039650	1203
ENSG00000107223	1203
ENSG00000159069	1203
ENSG00000173020	1202
ENSG00000176919	1201
ENSG00000216490	1201
ENSG00000104960	1200
ENSG00000108479	1200
ENSG00000169955	1200
ENSG00000130522	1198
ENSG00000156858	1198
ENSG00000156860	1198
ENSG00000213918	1198
ENSG00000167674	1197
ENSG00000184925	1197
ENSG00000087074	1196
ENSG00000244187	1196
ENSG00000132470	1195
ENSG00000196646	1195
ENSG00000204673	1195
ENSG00000104946	1194
ENSG00000108839	1193
ENSG00000120318	1193
ENSG00000196642	1193
ENSG00000105559	1192
ENSG00000105650	1192
ENSG00000162086	1192
ENSG00000167984	1192
ENSG00000169136	1192
ENSG00000169957	1192
ENSG00000213213	1192
ENSG00000104951	1191
ENSG00000141570	1191
ENSG00000213024	1191
ENSG00000130589	1190
ENSG00000184916	1190
ENSG00000107317	1189
ENSG00000182372	1189
ENSG00000010361	1188
ENSG00000132475	1188
ENSG00000140941	1188
ENSG00000141002	1188
ENSG00000103549	1187
ENSG00000132478	1187
ENSG00000148384	1187
ENSG00000156873	1187
ENSG00000196118	1187
ENSG00000108469	1186
ENSG00000116584	1186
ENSG00000161526	1186
ENSG00000133315	1185
ENSG00000259120	1185
ENSG00000105983	1183
ENSG00000167716	1182
ENSG00000173599	1182
ENSG00000173156	1181
ENSG00000173894	1181
ENSG00000185561	1181
ENSG00000103264	1180
ENSG00000108953	1180
ENSG00000101187	1179
ENSG00000148362	1179
ENSG00000177951	1179
ENSG00000177963	1179
ENSG00000102870	1178
ENSG00000142528	1178
ENSG00000176920	1178
ENSG00000105053	1177
ENSG00000169583	1177
ENSG00000249915	1177
ENSG00000198040	1176
ENSG00000092929	1175
ENSG00000101216	1175
ENSG00000104728	1174
ENSG00000130193	1174
ENSG00000173120	1174
ENSG00000080603	1173
ENSG00000087076	1173
ENSG00000105643	1173
ENSG00000167711	1173
ENSG00000214367	1172
ENSG00000096996	1171
ENSG00000099308	1171
ENSG00000107281	1171
ENSG00000196961	1171
ENSG00000107331	1170
ENSG00000132471	1170
ENSG00000188827	1170
ENSG00000123933	1169
ENSG00000260456	1169
ENSG00000067560	1167
ENSG00000145022	1167
ENSG00000175711	1167
ENSG00000165689	1166
ENSG00000197879	1166
ENSG00000132386	1165
ENSG00000165688	1165
ENSG00000167193	1165
ENSG00000173237	1165
ENSG00000054179	1164
ENSG00000130520	1164
ENSG00000197457	1164
ENSG00000132376	1163
ENSG00000145020	1163
ENSG00000176909	1162
ENSG00000186193	1161
ENSG00000105538	1159
ENSG00000146535	1159
ENSG00000167703	1159
ENSG00000005844	1158
ENSG00000165684	1158
ENSG00000171236	1158
ENSG00000026036	1157
ENSG00000074660	1157
ENSG00000197355	1157
ENSG00000167280	1156
ENSG00000167705	1156
ENSG00000145029	1155
ENSG00000177239	1154
ENSG00000007080	1153
ENSG00000132481	1153
ENSG00000239521	1153
ENSG00000085514	1152
ENSG00000105552	1152
ENSG00000197647	1152
ENSG00000233276	1152
ENSG00000005339	1151
ENSG00000174238	1151
ENSG00000141569	1150
ENSG00000204316	1150
ENSG00000163479	1148
ENSG00000174231	1148
ENSG00000183828	1148
ENSG00000188612	1148
ENSG00000197857	1148
ENSG00000214300	1148
ENSG00000187796	1147
ENSG00000189159	1147
ENSG00000063978	1146
ENSG00000188868	1146
ENSG00000205352	1146
ENSG00000105640	1145
ENSG00000121716	1145
ENSG00000174951	1145
ENSG00000272752	1145
ENSG00000223547	1143
ENSG00000197111	1142
ENSG00000076108	1141
ENSG00000160360	1141
ENSG00000198169	1141
ENSG00000064300	1140
ENSG00000167680	1139
ENSG00000196387	1139
ENSG00000105662	1138
ENSG00000110955	1138
ENSG00000101246	1137
ENSG00000197114	1137
ENSG00000073350	1136
ENSG00000125450	1136
ENSG00000139546	1136
ENSG00000139625	1136
ENSG00000122085	1135
ENSG00000172663	1135
ENSG00000176978	1135
ENSG00000105639	1134
ENSG00000172932	1134
ENSG00000175544	1134
ENSG00000179913	1134
ENSG00000182173	1134
ENSG00000177303	1133
ENSG00000182575	1133
ENSG00000116586	1132
ENSG00000160803	1132
ENSG00000179918	1132
ENSG00000185591	1131
ENSG00000110958	1129
ENSG00000167085	1129
ENSG00000172725	1128
ENSG00000196378	1128
ENSG00000248099	1128
ENSG00000130517	1127
ENSG00000132698	1127
ENSG00000170653	1127
ENSG00000173918	1127
ENSG00000267281	1127
ENSG00000135390	1126
ENSG00000161970	1126
ENSG00000234616	1125
ENSG00000025423	1124
ENSG00000125458	1124
ENSG00000125520	1124
ENSG00000139637	1124
ENSG00000184709	1124
ENSG00000203896	1124
ENSG00000273154	1124
ENSG00000125449	1123
ENSG00000125457	1123
ENSG00000177370	1122
ENSG00000130513	1121
ENSG00000198056	1121
ENSG00000123349	1120
ENSG00000172819	1120
ENSG00000177885	1120
ENSG00000021762	1119
ENSG00000063180	1118
ENSG00000107937	1118
ENSG00000110697	1118
ENSG00000110711	1118
ENSG00000167693	1118
ENSG00000167797	1118
ENSG00000179958	1118
ENSG00000125445	1117
ENSG00000125447	1117
ENSG00000125454	1117
ENSG00000133321	1117
ENSG00000166860	1117
ENSG00000176101	1117
ENSG00000176248	1117
ENSG00000067064	1116
ENSG00000161016	1116
ENSG00000130584	1115
ENSG00000175489	1115
ENSG00000177706	1115
ENSG00000188878	1115
ENSG00000130511	1114
ENSG00000132676	1114
ENSG00000163374	1114
ENSG00000172830	1114
ENSG00000175634	1114
ENSG00000173402	1113
ENSG00000197363	1113
ENSG00000047056	1112
ENSG00000139626	1112
ENSG00000161533	1112
ENSG00000171302	1112
ENSG00000176845	1112
ENSG00000197054	1112
ENSG00000278677	1112
ENSG00000062822	1111
ENSG00000133328	1111
ENSG00000166863	1111
ENSG00000131408	1110
ENSG00000142002	1110
ENSG00000179965	1110
ENSG00000139631	1109
ENSG00000139651	1109
ENSG00000167487	1109
ENSG00000258839	1109
ENSG00000012822	1108
ENSG00000094914	1108
ENSG00000196757	1108
ENSG00000113070	1107
ENSG00000115685	1107
ENSG00000115687	1107
ENSG00000125386	1107
ENSG00000184887	1107
ENSG00000105664	1106
ENSG00000170190	1106
ENSG00000180035	1105
ENSG00000167779	1104
ENSG00000180096	1104
ENSG00000078487	1103
ENSG00000102882	1103
ENSG00000105655	1103
ENSG00000146834	1103
ENSG00000196531	1103
ENSG00000214029	1103
ENSG00000256223	1103
ENSG00000107929	1102
ENSG00000160813	1102
ENSG00000105357	1101
ENSG00000146205	1100
ENSG00000162804	1100
ENSG00000177728	1100
ENSG00000261408	1100
ENSG00000105701	1099
ENSG00000114316	1099
ENSG00000186818	1099
ENSG00000198740	1099
ENSG00000102879	1098
ENSG00000102886	1098
ENSG00000105516	1098
ENSG00000175463	1098
ENSG00000176058	1098
ENSG00000177202	1098
ENSG00000132383	1097
ENSG00000182544	1097
ENSG00000186532	1097
ENSG00000099385	1096
ENSG00000135476	1096
ENSG00000150281	1096
ENSG00000169217	1096
ENSG00000063176	1095
ENSG00000063177	1095
ENSG00000169221	1095
ENSG00000221983	1095
ENSG00000105700	1094
ENSG00000167778	1094
ENSG00000177469	1094
ENSG00000179364	1094
ENSG00000185024	1094
ENSG00000130475	1093
ENSG00000143515	1093
ENSG00000175906	1093
ENSG00000126561	1092
ENSG00000166866	1092
ENSG00000169627	1092
ENSG00000173757	1092
ENSG00000130479	1091
ENSG00000166881	1091
ENSG00000172531	1091
ENSG00000185361	1090
ENSG00000033627	1089
ENSG00000105523	1089
ENSG00000131400	1089
ENSG00000172613	1089
ENSG00000005007	1088
ENSG00000167925	1088
ENSG00000105556	1086
ENSG00000187713	1086
ENSG00000188566	1086
ENSG00000006015	1085
ENSG00000168610	1085
ENSG00000254726	1085
ENSG00000090238	1084
ENSG00000176485	1084
ENSG00000105355	1083
ENSG00000129667	1083
ENSG00000130164	1083
ENSG00000130733	1083
ENSG00000142444	1083
ENSG00000212864	1083
ENSG00000197191	1082
ENSG00000108774	1081
ENSG00000165661	1081
ENSG00000168884	1081
ENSG00000176595	1081
ENSG00000006016	1080
ENSG00000079805	1080
ENSG00000115677	1080
ENSG00000213339	1080
ENSG00000146833	1079
ENSG00000074842	1078
ENSG00000099364	1078
ENSG00000105656	1078
ENSG00000088002	1077
ENSG00000160789	1077
ENSG00000167880	1077
ENSG00000131127	1076
ENSG00000175931	1076
ENSG00000176402	1076
ENSG00000073578	1075
ENSG00000108679	1075
ENSG00000164366	1075
ENSG00000168385	1075
ENSG00000175482	1075
ENSG00000068120	1074
ENSG00000108788	1074
ENSG00000111077	1074
ENSG00000149922	1074
ENSG00000166886	1074
ENSG00000188229	1074
ENSG00000196466	1074
ENSG00000197256	1074
ENSG00000131149	1073
ENSG00000127616	1072
ENSG00000175505	1072
ENSG00000099381	1070
ENSG00000108798	1070
ENSG00000160712	1070
ENSG00000175938	1070
ENSG00000142235	1069
ENSG00000167083	1069
ENSG00000167863	1069
ENSG00000180901	1069
ENSG00000075618	1068
ENSG00000159733	1067
ENSG00000182979	1067
ENSG00000276043	1067
ENSG00000127666	1065
ENSG00000129351	1065
ENSG00000131470	1065
ENSG00000084207	1064
ENSG00000108511	1063
ENSG00000120075	1063
ENSG00000260027	1063
ENSG00000108784	1062
ENSG00000120068	1062
ENSG00000164062	1062
ENSG00000182742	1062
ENSG00000187595	1062
ENSG00000198429	1062
ENSG00000099203	1061
ENSG00000110066	1061
ENSG00000170689	1061
ENSG00000066923	1060
ENSG00000067596	1060
ENSG00000125459	1060
ENSG00000142453	1060
ENSG00000149923	1060
ENSG00000213420	1060
ENSG00000214212	1060
ENSG00000147789	1059
ENSG00000129353	1058
ENSG00000131462	1058
ENSG00000141699	1058
ENSG00000185347	1058
ENSG00000188986	1058
ENSG00000213145	1058
ENSG00000129354	1057
ENSG00000166888	1057
ENSG00000116539	1056
ENSG00000146918	1056
ENSG00000164068	1056
ENSG00000172478	1056
ENSG00000173531	1056
ENSG00000099377	1055
ENSG00000129347	1055
ENSG00000140995	1055
ENSG00000156411	1055
ENSG00000166925	1055
ENSG00000169291	1055
ENSG00000129355	1054
ENSG00000167881	1054
ENSG00000184743	1054
ENSG00000127663	1053
ENSG00000131143	1053
ENSG00000196189	1053
ENSG00000198113	1053
ENSG00000198435	1053
ENSG00000131148	1052
ENSG00000160862	1052
ENSG00000161888	1052
ENSG00000140968	1051
ENSG00000142530	1051
ENSG00000161671	1051
ENSG00000176170	1051
ENSG00000167862	1050
ENSG00000175832	1050
ENSG00000184986	1050
ENSG00000104972	1049
ENSG00000113068	1049
ENSG00000130158	1049
ENSG00000131153	1049
ENSG00000161544	1049
ENSG00000167792	1049
ENSG00000214140	1049
ENSG00000141934	1048
ENSG00000182473	1048
ENSG00000182809	1048
ENSG00000154102	1047
ENSG00000168256	1047
ENSG00000168259	1047
ENSG00000126562	1046
ENSG00000166579	1046
ENSG00000176340	1046
ENSG00000087266	1045
ENSG00000070731	1044
ENSG00000197093	1044
ENSG00000088808	1043
ENSG00000108797	1043
ENSG00000108771	1042
ENSG00000151240	1042
ENSG00000160888	1042
ENSG00000167770	1042
ENSG00000105669	1041
ENSG00000105671	1041
ENSG00000108773	1041
ENSG00000037042	1040
ENSG00000068137	1040
ENSG00000160877	1040
ENSG00000182179	1040
ENSG00000205277	1040
ENSG00000006607	1039
ENSG00000104915	1039
ENSG00000159182	1039
ENSG00000159184	1039
ENSG00000173540	1039
ENSG00000176095	1039
ENSG00000185614	1039
ENSG00000229637	1039
ENSG00000156453	1038
ENSG00000180855	1038
ENSG00000036448	1037
ENSG00000130734	1037
ENSG00000167699	1037
ENSG00000171067	1037
ENSG00000171291	1037
ENSG00000068079	1036
ENSG00000104907	1036
ENSG00000131477	1035
ENSG00000149925	1035
ENSG00000161542	1035
ENSG00000171861	1035
ENSG00000075624	1034
ENSG00000087274	1034
ENSG00000170703	1034
ENSG00000110583	1033
ENSG00000120093	1033
ENSG00000108828	1032
ENSG00000130304	1032
ENSG00000176563	1032
ENSG00000183978	1032
ENSG00000131475	1031
ENSG00000143627	1031
ENSG00000160752	1031
ENSG00000169894	1031
ENSG00000173917	1031
ENSG00000266967	1031
ENSG00000160753	1030
ENSG00000167799	1030
ENSG00000104903	1029
ENSG00000105443	1029
ENSG00000169876	1029
ENSG00000109089	1028
ENSG00000110721	1028
ENSG00000129654	1028
ENSG00000170619	1028
ENSG00000183763	1028
ENSG00000185262	1028
ENSG00000051128	1027
ENSG00000108799	1027
ENSG00000109736	1027
ENSG00000136436	1027
ENSG00000146826	1027
ENSG00000106351	1026
ENSG00000155034	1026
ENSG00000133318	1025
ENSG00000188070	1025
ENSG00000081791	1024
ENSG00000083817	1024
ENSG00000129646	1024
ENSG00000167771	1024
ENSG00000182324	1024
ENSG00000132746	1023
ENSG00000157954	1023
ENSG00000183647	1023
ENSG00000213762	1023
ENSG00000035862	1022
ENSG00000131473	1022
ENSG00000090612	1021
ENSG00000141576	1021
ENSG00000164078	1020
ENSG00000172482	1020
ENSG00000110717	1019
ENSG00000167800	1019
ENSG00000105447	1018
ENSG00000110719	1018
ENSG00000130313	1018
ENSG00000131469	1018
ENSG00000173786	1018
ENSG00000177946	1018
ENSG00000123384	1017
ENSG00000132530	1017
ENSG00000178502	1017
ENSG00000214309	1017
ENSG00000121417	1016
ENSG00000132744	1016
ENSG00000166508	1016
ENSG00000180525	1016
ENSG00000221838	1016
ENSG00000055483	1015
ENSG00000087085	1015
ENSG00000087269	1015
ENSG00000106290	1015
ENSG00000125388	1015
ENSG00000160785	1015
ENSG00000166997	1015
ENSG00000168005	1015
ENSG00000184988	1015
ENSG00000149927	1014
ENSG00000160714	1014
ENSG00000167861	1014
ENSG00000179409	1014
ENSG00000188186	1014
ENSG00000072518	1013
ENSG00000146587	1013
ENSG00000160710	1013
ENSG00000161677	1013
ENSG00000176125	1013
ENSG00000012048	1012
ENSG00000131471	1012
ENSG00000079999	1011
ENSG00000087087	1011
ENSG00000113555	1011
ENSG00000169871	1011
ENSG00000131467	1010
ENSG00000008441	1009
ENSG00000013364	1009
ENSG00000101150	1009
ENSG00000162337	1009
ENSG00000242802	1009
ENSG00000130309	1008
ENSG00000141698	1008
ENSG00000168090	1008
ENSG00000280789	1008
ENSG00000063046	1007
ENSG00000070526	1007
ENSG00000116521	1007
ENSG00000143575	1007
ENSG00000160767	1007
ENSG00000006534	1006
ENSG00000066735	1006
ENSG00000087077	1006
ENSG00000171295	1006
ENSG00000198863	1006
ENSG00000267060	1006
ENSG00000126581	1005
ENSG00000164916	1005
ENSG00000185453	1005
ENSG00000196411	1004
ENSG00000167371	1003
ENSG00000105483	1002
ENSG00000149930	1002
ENSG00000149932	1002
ENSG00000103495	1001
ENSG00000105486	1001
ENSG00000106261	1001
ENSG00000149929	1001
ENSG00000169592	1001
ENSG00000130701	1000
ENSG00000188554	1000
ENSG00000101152	999
ENSG00000141696	999
ENSG00000141756	999
ENSG00000146828	999
ENSG00000196747	999
ENSG00000278828	999
ENSG00000004534	998
ENSG00000076067	998
ENSG00000141293	998
ENSG00000164077	998
ENSG00000185800	998
ENSG00000083814	997
ENSG00000152443	997
ENSG00000167695	997
ENSG00000204519	997
ENSG00000110057	996
ENSG00000079616	995
ENSG00000105438	995
ENSG00000105464	995
ENSG00000159199	995
ENSG00000166529	995
ENSG00000160783	994
ENSG00000170608	994
ENSG00000177628	994
ENSG00000260238	994
ENSG00000170604	993
ENSG00000176444	993
ENSG00000251369	993
ENSG00000083828	992
ENSG00000143630	992
ENSG00000166526	992
ENSG00000173801	992
ENSG00000013561	991
ENSG00000163463	991
ENSG00000179271	991
ENSG00000077454	990
ENSG00000159202	990
ENSG00000162104	990
ENSG00000188315	990
ENSG00000103502	989
ENSG00000129460	989
ENSG00000161558	989
ENSG00000174943	988
ENSG00000177051	988
ENSG00000103496	987
ENSG00000113552	987
ENSG00000115694	987
ENSG00000174938	987
ENSG00000179085	987
ENSG00000039523	986
ENSG00000106330	986
ENSG00000106333	986
ENSG00000174939	986
ENSG00000182534	986
ENSG00000003249	985
ENSG00000125755	985
ENSG00000149679	985
ENSG00000159210	985
ENSG00000013306	984
ENSG00000030582	984
ENSG00000102974	984
ENSG00000141013	984
ENSG00000141971	984
ENSG00000177045	984
ENSG00000181035	984
ENSG00000130303	983
ENSG00000159713	983
ENSG00000178935	983
ENSG00000159720	982
ENSG00000182095	982
ENSG00000105514	981
ENSG00000176182	981
ENSG00000135423	980
ENSG00000153786	980
ENSG00000169231	980
ENSG00000173171	980
ENSG00000185499	980
ENSG00000104957	979
ENSG00000005102	978
ENSG00000169241	978
ENSG00000174992	978
ENSG00000196150	978
ENSG00000105518	977
ENSG00000105612	977
ENSG00000173928	977
ENSG00000183401	977
ENSG00000242252	977
ENSG00000065989	976
ENSG00000159708	976
ENSG00000168350	976
ENSG00000187609	976
ENSG00000238227	976
ENSG00000070495	975
ENSG00000104936	975
ENSG00000159714	975
ENSG00000161860	975
ENSG00000166169	975
ENSG00000166171	975
ENSG00000169242	975
ENSG00000179262	975
ENSG00000181038	975
ENSG00000188747	975
ENSG00000197406	975
ENSG00000269343	975
ENSG00000125686	974
ENSG00000171858	974
ENSG00000182379	974
ENSG00000135912	973
ENSG00000167258	973
ENSG00000186566	973
ENSG00000275183	973
ENSG00000074582	972
ENSG00000115568	972
ENSG00000146830	972
ENSG00000179218	972
ENSG00000221968	972
ENSG00000163481	971
ENSG00000163482	971
ENSG00000106327	970
ENSG00000172354	970
ENSG00000011478	969
ENSG00000108963	969
ENSG00000125743	969
ENSG00000130702	969
ENSG00000197903	969
ENSG00000103196	968
ENSG00000104714	968
ENSG00000105520	968
ENSG00000142227	968
ENSG00000172336	968
ENSG00000179115	968
ENSG00000010310	967
ENSG00000128581	967
ENSG00000064607	966
ENSG00000105676	966
ENSG00000160781	966
ENSG00000167617	966
ENSG00000167900	966
ENSG00000176387	966
ENSG00000176720	966
ENSG00000183077	966
ENSG00000186340	966
ENSG00000107829	965
ENSG00000148411	965
ENSG00000187266	965
ENSG00000130300	964
ENSG00000092931	963
ENSG00000105401	963
ENSG00000161547	963
ENSG00000167394	963
ENSG00000105607	962
ENSG00000125746	962
ENSG00000135929	962
ENSG00000011275	961
ENSG00000167395	961
ENSG00000005801	960
ENSG00000089685	960
ENSG00000108306	960
ENSG00000161513	960
ENSG00000198276	960
ENSG00000074855	959
ENSG00000082641	959
ENSG00000115556	959
ENSG00000120306	959
ENSG00000130299	959
ENSG00000259431	959
ENSG00000276180	959
ENSG00000141252	958
ENSG00000167615	958
ENSG00000005243	957
ENSG00000108639	957
ENSG00000177374	957
ENSG00000196155	957
ENSG00000002919	956
ENSG00000176422	956
ENSG00000213983	956
ENSG00000064545	955
ENSG00000100811	955
ENSG00000108468	955
ENSG00000130311	955
ENSG00000135723	955
ENSG00000141098	955
ENSG00000151006	955
ENSG00000102977	954
ENSG00000102981	954
ENSG00000124074	954
ENSG00000159761	954
ENSG00000173812	954
ENSG00000103241	953
ENSG00000105499	953
ENSG00000106366	953
ENSG00000164638	953
ENSG00000037757	952
ENSG00000124635	952
ENSG00000130312	952
ENSG00000130414	952
ENSG00000167994	952
ENSG00000196787	952
ENSG00000104856	951
ENSG00000123415	951
ENSG00000105397	950
ENSG00000108590	950
ENSG00000141084	950
ENSG00000141524	950
ENSG00000167895	950
ENSG00000167995	950
ENSG00000180329	950
ENSG00000127220	949
ENSG00000171045	949
ENSG00000188833	949
ENSG00000103248	948
ENSG00000159753	948
ENSG00000161692	948
ENSG00000135709	947
ENSG00000205517	947
ENSG00000104859	946
ENSG00000104853	945
ENSG00000104979	945
ENSG00000121073	945
ENSG00000135925	945
ENSG00000143569	945
ENSG00000143612	945
ENSG00000168286	945
ENSG00000180340	945
ENSG00000100867	944
ENSG00000214253	944
ENSG00000104866	943
ENSG00000131507	943
ENSG00000167996	943
ENSG00000130208	942
ENSG00000163344	942
ENSG00000105982	941
ENSG00000130203	941
ENSG00000142252	941
ENSG00000161664	941
ENSG00000167397	941
ENSG00000130590	940
ENSG00000185905	940
ENSG00000197044	940
ENSG00000198466	940
ENSG00000101161	939
ENSG00000106367	939
ENSG00000121067	938
ENSG00000125744	938
ENSG00000129235	938
ENSG00000143590	938
ENSG00000177464	938
ENSG00000198920	938
ENSG00000100711	937
ENSG00000106258	937
ENSG00000121413	937
ENSG00000135913	937
ENSG00000144580	937
ENSG00000152454	937
ENSG00000163346	937
ENSG00000166704	937
ENSG00000171735	937
ENSG00000173480	937
ENSG00000182199	937
ENSG00000204514	937
ENSG00000213889	937
ENSG00000141736	936
ENSG00000161395	936
ENSG00000170684	936
ENSG00000198286	936
ENSG00000102898	935
ENSG00000102901	935
ENSG00000105393	935
ENSG00000106397	935
ENSG00000106400	935
ENSG00000111602	935
ENSG00000165802	935
ENSG00000103507	934
ENSG00000131748	934
ENSG00000134824	934
ENSG00000149485	934
ENSG00000104889	933
ENSG00000104983	933
ENSG00000106404	933
ENSG00000131771	933
ENSG00000257727	933
ENSG00000038358	932
ENSG00000130204	932
ENSG00000149503	932
ENSG00000173875	932
ENSG00000087152	931
ENSG00000100842	931
ENSG00000152439	931
ENSG00000060642	930
ENSG00000062485	930
ENSG00000092096	930
ENSG00000128564	930
ENSG00000153303	930
ENSG00000168591	930
ENSG00000185482	930
ENSG00000185633	930
ENSG00000110944	929
ENSG00000126215	929
ENSG00000135473	929
ENSG00000170581	929
ENSG00000176678	929
ENSG00000089280	928
ENSG00000125149	928
ENSG00000167815	928
ENSG00000103194	927
ENSG00000103510	927
ENSG00000125753	927
ENSG00000135469	927
ENSG00000243364	927
ENSG00000107807	926
ENSG00000108883	926
ENSG00000112562	926
ENSG00000125741	926
ENSG00000130706	926
ENSG00000099194	925
ENSG00000105136	925
ENSG00000139645	925
ENSG00000160113	925
ENSG00000197933	925
ENSG00000052344	924
ENSG00000108840	924
ENSG00000130175	924
ENSG00000171223	924
ENSG00000178226	924
ENSG00000033050	923
ENSG00000033100	923
ENSG00000196072	923
ENSG00000095066	922
ENSG00000106560	922
ENSG00000163348	922
ENSG00000204869	922
ENSG00000237172	922
ENSG00000102871	921
ENSG00000102878	921
ENSG00000103485	921
ENSG00000104774	921
ENSG00000105583	921
ENSG00000108312	921
ENSG00000117713	921
ENSG00000123154	921
ENSG00000130159	921
ENSG00000130176	921
ENSG00000135722	921
ENSG00000140939	921
ENSG00000161914	921
ENSG00000196123	921
ENSG00000102890	920
[truncated: 10,824 more rows]

## Sheet: Table S2
Table S2: Matched information of each CRC cell line from different validation datasets (CCLE + GSE68379).
Cell line	DepMap ID	GEO accession
HCC-56	ACH-000467	GSM1669861
LS-513	ACH-000007	GSM1670062
COLO-320	ACH-000202	GSM1669684
SW1417	ACH-000236	GSM1670500
CL-11	ACH-000249	GSM1669680
LS-1034	ACH-000252	GSM1670058
SW837	ACH-000421	GSM1670513
SW1463	ACH-000470	GSM1670501
SW1116	ACH-000489	GSM1670496
LS-123	ACH-000501	GSM1670059
HT-29	ACH-000552	GSM1669913
RCM-1	ACH-000565	GSM1670367
SW948	ACH-000680	GSM1670516
CL-40	ACH-000798	GSM1669681
HT55	ACH-000926	GSM1669915
MDST8	ACH-000935	GSM1670088
RKO	ACH-000943	GSM1670380
LS180	ACH-000957	GSM1670060
SW48	ACH-000958	GSM1670507
CCK-81	ACH-000963	GSM1669669
KM12	ACH-000969	GSM1669988
SNU-C5	ACH-000970	GSM1670478
HCT-116	ACH-000971	GSM1669868
LS-411N	ACH-000985	GSM1670061
HT-115	ACH-000986	GSM1669909
SNU-81	ACH-000991	GSM1670475
HCT-15	ACH-000997	GSM1669869
CW-2	ACH-000998	GSM1669713
SNU-1040	ACH-000999	GSM1670463
ECC4	ACH-002024	GSM1669752
C2BBE1	ACH-000009	GSM1669635
GP5D	ACH-001345	GSM1669814

## Sheet: Table S3
Table S3: The number of DNA methylation probes for target genes (n=15,760) used for validation.
Ensembl	Total number of probes
ENSG00000204287	6838
ENSG00000198502	6758
ENSG00000196126	6534
ENSG00000196735	6389
ENSG00000179344	6146
ENSG00000206344	6029
ENSG00000204525	6000
ENSG00000204301	5987
ENSG00000204520	5944
ENSG00000234745	5897
ENSG00000137310	5872
ENSG00000204536	5871
ENSG00000204531	5864
ENSG00000198563	5862
ENSG00000204498	5859
ENSG00000204516	5858
ENSG00000213760	5856
ENSG00000213654	5800
ENSG00000204538	5793
ENSG00000204304	5774
ENSG00000204482	5758
ENSG00000204539	5755
ENSG00000227507	5747
ENSG00000226979	5745
ENSG00000204305	5742
ENSG00000213676	5740
ENSG00000204315	5737
ENSG00000204308	5736
ENSG00000232810	5734
ENSG00000204310	5729
ENSG00000204472	5723
ENSG00000204542	5722
ENSG00000204540	5720
ENSG00000168477	5704
ENSG00000204314	5699
ENSG00000221988	5699
ENSG00000204469	5672
ENSG00000224389	5660
ENSG00000241404	5657
ENSG00000231852	5652
ENSG00000244731	5630
ENSG00000204544	5608
ENSG00000240053	5603
ENSG00000204435	5602
ENSG00000204438	5599
ENSG00000263020	5598
ENSG00000204385	5593
ENSG00000204386	5589
ENSG00000204463	5587
ENSG00000204444	5586
ENSG00000204371	5579
ENSG00000204439	5573
ENSG00000204366	5570
ENSG00000137411	5542
ENSG00000213780	5542
ENSG00000204348	5539
ENSG00000204428	5530
ENSG00000204344	5525
ENSG00000241106	5523
ENSG00000168631	5517
ENSG00000196260	5515
ENSG00000243649	5451
ENSG00000204351	5450
ENSG00000204356	5450
ENSG00000166278	5438
ENSG00000204427	5431
ENSG00000250641	5431
ENSG00000204422	5423
ENSG00000255552	5423
ENSG00000244355	5418
ENSG00000204264	5416
ENSG00000240065	5416
ENSG00000204267	5415
ENSG00000250264	5415
ENSG00000168394	5414
ENSG00000204580	5352
ENSG00000204421	5315
ENSG00000204387	5310
ENSG00000204420	5295
ENSG00000213722	5274
ENSG00000204388	5268
ENSG00000213719	5253
ENSG00000204389	5244
ENSG00000204390	5241
ENSG00000204410	5238
ENSG00000204392	5234
ENSG00000204396	5216
ENSG00000204394	5215
ENSG00000228727	5213
ENSG00000255152	5213
ENSG00000242574	5056
ENSG00000204257	5028
ENSG00000137331	5017
ENSG00000137312	5015
ENSG00000204256	4953
ENSG00000196230	4913
ENSG00000137337	4905
ENSG00000204252	4845
ENSG00000137404	4818
ENSG00000146112	4812
ENSG00000204560	4767
ENSG00000204564	4597
ENSG00000137343	4572
ENSG00000223865	4566
ENSG00000204568	4541
ENSG00000204569	4541
ENSG00000231389	4537
ENSG00000204574	4508
ENSG00000204576	4508
ENSG00000204590	4507
ENSG00000204592	4307
ENSG00000204599	4226
ENSG00000248167	4226
ENSG00000241370	4225
ENSG00000234127	4167
ENSG00000204610	4064
ENSG00000204613	4039
ENSG00000204632	3965
ENSG00000204614	3935
ENSG00000206503	3902
ENSG00000204616	3883
ENSG00000204642	3876
ENSG00000204618	3868
ENSG00000204619	3862
ENSG00000066379	3861
ENSG00000204248	3802
ENSG00000112473	3717
ENSG00000204231	3717
ENSG00000204228	3692
ENSG00000204227	3684
ENSG00000204220	3626
ENSG00000227057	3626
ENSG00000223501	3624
ENSG00000231500	3624
ENSG00000235863	3624
ENSG00000237441	3622
ENSG00000231925	3604
ENSG00000236104	3602
ENSG00000204209	3591
ENSG00000204681	3549
ENSG00000237649	3519
ENSG00000213886	3502
ENSG00000204657	3496
ENSG00000112511	3449
ENSG00000112514	3441
ENSG00000197283	3441
ENSG00000213588	3422
ENSG00000030110	3418
ENSG00000096433	3382
ENSG00000137288	3334
ENSG00000161904	3259
ENSG00000103275	3167
ENSG00000007520	3166
ENSG00000090581	3166
ENSG00000007516	3163
ENSG00000196557	3125
ENSG00000131634	3102
ENSG00000184471	3102
ENSG00000103249	3101
ENSG00000100726	3089
ENSG00000174109	3068
ENSG00000059145	3067
ENSG00000197599	3064
ENSG00000162009	3061
ENSG00000225968	3028
ENSG00000007545	3013
ENSG00000187535	3013
ENSG00000164877	2980
ENSG00000164880	2971
ENSG00000164855	2967
ENSG00000198517	2967
ENSG00000157778	2962
ENSG00000005513	2947
ENSG00000178821	2945
ENSG00000078369	2940
ENSG00000169885	2940
ENSG00000103227	2908
ENSG00000178381	2894
ENSG00000146540	2882
ENSG00000008128	2878
ENSG00000189339	2876
ENSG00000215790	2876
ENSG00000248333	2875
ENSG00000008130	2868
ENSG00000189409	2863
ENSG00000197530	2861
ENSG00000206053	2856
ENSG00000142609	2853
ENSG00000228594	2848
ENSG00000187730	2817
ENSG00000160075	2814
ENSG00000164850	2814
ENSG00000138834	2811
ENSG00000205090	2786
ENSG00000067606	2779
ENSG00000162032	2771
ENSG00000095906	2769
ENSG00000074071	2765
ENSG00000103024	2765
ENSG00000197774	2765
ENSG00000164849	2757
ENSG00000127588	2756
ENSG00000162585	2752
ENSG00000215912	2751
ENSG00000099769	2746
ENSG00000157933	2734
ENSG00000007376	2728
ENSG00000127586	2728
ENSG00000078902	2716
ENSG00000197785	2710
ENSG00000180185	2709
ENSG00000063854	2708
ENSG00000162006	2704
ENSG00000162039	2687
ENSG00000169710	2680
ENSG00000182208	2679
ENSG00000117983	2675
ENSG00000169750	2674
ENSG00000169683	2673
ENSG00000169689	2672
ENSG00000157881	2670
ENSG00000149527	2657
ENSG00000157916	2657
ENSG00000157911	2656
ENSG00000169696	2654
ENSG00000169718	2654
ENSG00000102854	2653
ENSG00000183010	2653
ENSG00000185105	2653
ENSG00000116151	2651
ENSG00000169727	2651
ENSG00000169738	2650
ENSG00000169733	2649
ENSG00000174672	2649
ENSG00000185269	2647
ENSG00000142606	2638
ENSG00000157870	2638
ENSG00000187531	2638
ENSG00000157873	2636
ENSG00000103245	2632
ENSG00000197063	2632
ENSG00000073067	2629
ENSG00000160072	2627
ENSG00000142611	2626
ENSG00000215182	2622
ENSG00000141522	2621
ENSG00000185813	2617
ENSG00000183684	2616
ENSG00000225663	2615
ENSG00000183979	2613
ENSG00000103253	2612
ENSG00000103254	2612
ENSG00000103260	2612
ENSG00000141552	2612
ENSG00000162004	2612
ENSG00000240230	2612
ENSG00000182676	2604
ENSG00000127585	2598
ENSG00000215915	2596
ENSG00000198736	2595
ENSG00000127580	2593
ENSG00000140986	2593
ENSG00000161999	2593
ENSG00000185624	2593
ENSG00000205869	2590
ENSG00000103266	2589
ENSG00000140988	2588
ENSG00000140990	2587
ENSG00000183751	2587
ENSG00000179580	2586
ENSG00000205867	2585
ENSG00000184545	2581
ENSG00000183048	2580
ENSG00000065057	2579
ENSG00000103269	2579
ENSG00000103197	2578
ENSG00000105963	2578
ENSG00000179403	2578
ENSG00000262814	2577
ENSG00000196408	2574
ENSG00000065054	2572
ENSG00000127554	2568
ENSG00000068383	2567
ENSG00000140983	2567
ENSG00000205116	2564
ENSG00000235098	2564
ENSG00000183971	2563
ENSG00000127561	2561
ENSG00000185298	2561
ENSG00000185359	2561
ENSG00000214087	2561
ENSG00000204237	2560
ENSG00000185527	2554
ENSG00000161996	2549
ENSG00000172366	2548
ENSG00000130731	2546
ENSG00000182446	2545
ENSG00000182612	2545
ENSG00000127578	2544
ENSG00000167962	2543
ENSG00000148826	2532
ENSG00000008710	2524
ENSG00000176155	2523
ENSG00000167964	2521
ENSG00000242485	2520
ENSG00000131653	2506
ENSG00000171813	2506
ENSG00000214026	2501
ENSG00000141526	2500
ENSG00000221978	2491
ENSG00000197562	2490
ENSG00000186765	2489
ENSG00000007541	2484
ENSG00000184009	2484
ENSG00000257108	2482
ENSG00000117984	2477
ENSG00000184956	2476
ENSG00000185504	2475
ENSG00000250644	2474
ENSG00000171811	2472
ENSG00000167971	2470
ENSG00000244242	2469
ENSG00000167965	2458
ENSG00000266074	2458
ENSG00000175756	2446
ENSG00000182685	2443
ENSG00000184207	2441
ENSG00000162576	2439
ENSG00000141551	2436
ENSG00000167968	2436
ENSG00000167969	2428
ENSG00000167967	2427
ENSG00000239857	2422
ENSG00000107404	2421
ENSG00000185332	2420
ENSG00000205937	2416
ENSG00000180176	2410
ENSG00000129993	2407
ENSG00000167508	2400
ENSG00000124391	2395
ENSG00000103326	2394
ENSG00000185669	2392
ENSG00000051523	2390
ENSG00000158717	2390
ENSG00000130592	2387
ENSG00000148814	2385
ENSG00000169962	2382
ENSG00000174177	2381
ENSG00000149043	2377
ENSG00000197935	2377
ENSG00000130598	2376
ENSG00000158545	2376
ENSG00000127054	2368
ENSG00000224051	2368
ENSG00000141012	2367
ENSG00000160953	2367
ENSG00000167515	2367
ENSG00000157637	2364
ENSG00000173762	2361
ENSG00000167244	2359
ENSG00000103335	2353
ENSG00000167513	2353
ENSG00000198931	2353
ENSG00000115286	2350
ENSG00000165752	2348
ENSG00000167972	2348
ENSG00000130005	2347
ENSG00000141574	2342
ENSG00000071626	2339
ENSG00000115268	2336
ENSG00000099617	2334
ENSG00000169972	2334
ENSG00000115266	2332
ENSG00000124493	2332
ENSG00000131584	2332
ENSG00000183734	2331
ENSG00000115255	2330
ENSG00000115257	2330
ENSG00000181409	2330
ENSG00000176715	2327
ENSG00000119559	2325
ENSG00000164828	2322
ENSG00000228300	2320
ENSG00000185761	2315
ENSG00000182459	2314
ENSG00000181408	2311
ENSG00000224877	2310
ENSG00000167302	2309
ENSG00000185988	2307
ENSG00000099622	2303
ENSG00000181588	2301
ENSG00000225614	2299
ENSG00000179588	2292
ENSG00000175866	2289
ENSG00000145506	2285
ENSG00000113504	2276
ENSG00000141577	2275
ENSG00000162572	2275
ENSG00000002822	2272
ENSG00000071655	2272
ENSG00000167470	2272
ENSG00000099624	2264
ENSG00000099625	2262
ENSG00000127540	2262
ENSG00000160087	2262
ENSG00000129910	2255
ENSG00000176108	2253
ENSG00000174358	2252
ENSG00000183020	2250
ENSG00000106268	2243
ENSG00000122687	2243
ENSG00000064201	2234
ENSG00000110665	2234
ENSG00000164363	2233
ENSG00000259803	2233
ENSG00000177830	2232
ENSG00000169660	2228
ENSG00000181396	2228
ENSG00000184163	2226
ENSG00000170100	2219
ENSG00000071564	2218
ENSG00000171798	2218
ENSG00000164818	2217
ENSG00000118046	2216
ENSG00000162063	2215
ENSG00000176022	2212
ENSG00000078808	2210
ENSG00000188191	2207
ENSG00000028310	2206
ENSG00000071539	2206
ENSG00000204713	2204
ENSG00000064932	2201
ENSG00000178927	2196
ENSG00000164362	2195
ENSG00000130270	2190
ENSG00000090565	2189
ENSG00000186827	2187
ENSG00000141562	2181
ENSG00000186891	2171
ENSG00000162062	2167
ENSG00000110651	2166
ENSG00000177700	2165
ENSG00000214063	2165
ENSG00000205922	2164
ENSG00000186583	2163
ENSG00000049656	2162
ENSG00000242612	2162
ENSG00000106266	2161
ENSG00000079313	2160
ENSG00000184281	2153
ENSG00000162068	2152
ENSG00000103202	2150
ENSG00000126231	2148
ENSG00000167468	2147
ENSG00000070985	2145
ENSG00000162065	2145
ENSG00000178685	2141
ENSG00000178814	2140
ENSG00000183309	2138
ENSG00000178209	2134
ENSG00000129911	2132
ENSG00000178719	2132
ENSG00000181085	2132
ENSG00000151640	2131
ENSG00000178896	2129
ENSG00000104524	2128
ENSG00000129968	2128
ENSG00000180921	2128
ENSG00000099817	2127
ENSG00000213638	2126
ENSG00000227500	2126
ENSG00000129925	2125
ENSG00000197858	2123
ENSG00000053918	2120
ENSG00000179950	2120
ENSG00000260272	2119
ENSG00000261150	2119
ENSG00000106263	2118
ENSG00000177697	2118
ENSG00000104522	2116
ENSG00000179886	2116
ENSG00000179091	2115
ENSG00000177685	2113
ENSG00000126226	2112
ENSG00000139842	2112
ENSG00000162066	2112
ENSG00000179526	2112
ENSG00000179632	2112
ENSG00000181135	2112
ENSG00000185883	2112
ENSG00000259784	2112
ENSG00000180448	2111
ENSG00000090316	2110
ENSG00000179698	2110
ENSG00000185189	2109
ENSG00000104529	2108
ENSG00000163945	2108
ENSG00000177666	2106
ENSG00000104518	2105
ENSG00000180900	2105
ENSG00000177600	2103
ENSG00000162571	2101
ENSG00000014164	2100
ENSG00000177595	2100
ENSG00000147813	2099
ENSG00000086504	2098
ENSG00000204839	2095
ENSG00000177542	2094
ENSG00000184524	2094
ENSG00000188818	2091
ENSG00000205923	2091
ENSG00000177225	2090
ENSG00000126218	2088
ENSG00000235173	2088
ENSG00000141564	2085
ENSG00000185896	2082
ENSG00000141568	2079
ENSG00000136213	2078
ENSG00000064687	2073
ENSG00000133275	2072
ENSG00000140992	2072
ENSG00000177169	2068
ENSG00000064666	2067
ENSG00000103126	2067
ENSG00000177192	2067
ENSG00000182087	2067
ENSG00000183495	2067
ENSG00000057593	2065
ENSG00000179832	2065
ENSG00000116032	2061
ENSG00000151651	2061
ENSG00000178222	2061
ENSG00000159674	2057
ENSG00000142319	2056
ENSG00000159692	2048
ENSG00000133243	2040
ENSG00000139835	2040
ENSG00000177156	2040
ENSG00000068650	2039
ENSG00000065268	2038
ENSG00000177106	2029
ENSG00000185684	2029
ENSG00000099875	2025
ENSG00000177030	2025
ENSG00000177042	2025
ENSG00000174137	2024
ENSG00000127418	2023
ENSG00000153531	2019
ENSG00000171246	2015
ENSG00000131591	2011
ENSG00000145217	2008
ENSG00000182759	2008
ENSG00000198546	2006
ENSG00000130640	2005
ENSG00000165828	2005
ENSG00000188385	2005
ENSG00000198598	1996
ENSG00000127415	1991
ENSG00000167977	1991
ENSG00000184967	1991
ENSG00000185163	1991
ENSG00000163950	1990
ENSG00000172382	1988
ENSG00000099840	1987
ENSG00000172081	1986
ENSG00000130643	1985
ENSG00000141580	1985
ENSG00000116017	1979
ENSG00000167978	1978
ENSG00000150401	1972
ENSG00000206077	1972
ENSG00000013810	1970
ENSG00000168936	1970
ENSG00000130762	1969
ENSG00000104897	1968
ENSG00000260428	1966
ENSG00000104886	1963
ENSG00000148803	1963
ENSG00000116014	1962
ENSG00000065000	1960
ENSG00000198858	1959
ENSG00000069696	1957
ENSG00000173818	1956
ENSG00000150403	1955
ENSG00000127884	1954
ENSG00000182870	1954
ENSG00000145214	1952
ENSG00000099834	1951
ENSG00000198176	1951
ENSG00000126217	1950
ENSG00000172530	1948
ENSG00000181638	1948
ENSG00000167522	1947
ENSG00000197461	1946
ENSG00000104885	1945
ENSG00000148832	1944
ENSG00000185730	1944
ENSG00000126216	1943
ENSG00000185507	1942
ENSG00000254536	1941
ENSG00000148824	1940
ENSG00000175221	1940
ENSG00000158106	1938
ENSG00000185615	1938
ENSG00000103363	1935
ENSG00000104899	1935
ENSG00000242173	1935
ENSG00000250571	1934
ENSG00000184428	1931
ENSG00000076344	1929
ENSG00000127419	1928
ENSG00000178950	1928
ENSG00000237330	1927
ENSG00000153395	1926
ENSG00000070047	1925
ENSG00000167476	1924
ENSG00000261236	1919
ENSG00000185122	1918
ENSG00000112787	1915
ENSG00000197912	1910
ENSG00000103355	1907
ENSG00000099849	1905
ENSG00000171368	1905
ENSG00000185522	1905
ENSG00000197766	1897
ENSG00000104904	1895
ENSG00000185974	1894
ENSG00000160932	1889
ENSG00000141542	1888
ENSG00000068078	1887
ENSG00000106003	1887
ENSG00000167930	1887
ENSG00000007392	1886
ENSG00000203772	1886
ENSG00000161328	1882
ENSG00000174775	1882
ENSG00000197561	1882
ENSG00000168993	1881
ENSG00000061936	1878
ENSG00000187848	1877
ENSG00000167526	1876
ENSG00000188305	1875
ENSG00000168060	1874
ENSG00000007038	1873
ENSG00000146670	1869
ENSG00000162300	1869
ENSG00000168924	1869
ENSG00000220008	1868
ENSG00000196415	1867
ENSG00000185000	1866
ENSG00000137309	1864
ENSG00000187066	1862
ENSG00000149823	1860
ENSG00000178773	1860
ENSG00000023191	1859
ENSG00000110025	1854
ENSG00000162076	1853
ENSG00000172232	1853
ENSG00000005001	1851
ENSG00000068971	1851
ENSG00000149809	1851
ENSG00000162078	1851
ENSG00000129951	1848
ENSG00000129757	1847
ENSG00000174276	1846
ENSG00000015413	1844
ENSG00000059122	1844
ENSG00000213465	1844
ENSG00000168061	1842
ENSG00000176894	1841
ENSG00000177084	1841
ENSG00000261678	1841
ENSG00000110046	1840
ENSG00000110628	1839
ENSG00000141560	1837
ENSG00000261587	1837
ENSG00000168062	1836
ENSG00000149792	1835
ENSG00000149806	1835
ENSG00000247077	1832
ENSG00000182325	1831
ENSG00000185803	1831
ENSG00000112877	1830
ENSG00000005206	1829
ENSG00000130332	1829
ENSG00000162298	1829
ENSG00000167363	1824
ENSG00000141556	1823
ENSG00000186577	1823
ENSG00000188157	1822
ENSG00000130649	1821
ENSG00000172977	1819
ENSG00000110047	1815
ENSG00000172922	1814
ENSG00000171421	1813
ENSG00000178297	1813
ENSG00000145494	1812
ENSG00000011304	1810
ENSG00000106009	1810
ENSG00000131650	1810
ENSG00000173137	1807
ENSG00000196812	1806
ENSG00000197279	1805
ENSG00000014216	1804
ENSG00000181649	1804
ENSG00000106012	1801
ENSG00000187608	1801
ENSG00000188290	1800
ENSG00000162073	1799
ENSG00000176915	1797
ENSG00000086506	1794
ENSG00000184497	1791
ENSG00000141579	1790
ENSG00000103257	1789
ENSG00000173821	1789
ENSG00000174915	1788
ENSG00000213445	1788
ENSG00000206172	1786
ENSG00000187642	1784
ENSG00000173338	1781
ENSG00000127564	1780
ENSG00000131165	1780
ENSG00000167523	1780
ENSG00000173039	1778
ENSG00000109685	1777
ENSG00000188536	1777
ENSG00000197136	1776
ENSG00000173327	1775
ENSG00000173442	1775
ENSG00000173465	1775
ENSG00000176973	1775
ENSG00000168056	1774
ENSG00000071894	1769
ENSG00000147804	1768
ENSG00000198315	1768
ENSG00000130764	1767
ENSG00000185101	1767
ENSG00000066230	1766
ENSG00000176171	1766
ENSG00000099800	1765
ENSG00000171772	1765
ENSG00000133895	1762
ENSG00000168067	1762
ENSG00000187583	1762
ENSG00000235169	1759
ENSG00000113430	1757
ENSG00000142186	1757
ENSG00000254470	1756
ENSG00000160948	1755
ENSG00000171219	1755
ENSG00000172818	1755
ENSG00000099812	1753
ENSG00000185324	1752
ENSG00000187961	1752
ENSG00000188976	1751
ENSG00000172638	1747
ENSG00000185619	1747
ENSG00000185187	1746
ENSG00000169026	1745
ENSG00000232040	1742
ENSG00000172500	1739
ENSG00000175602	1739
ENSG00000172543	1738
ENSG00000181045	1736
ENSG00000181523	1736
ENSG00000137185	1734
ENSG00000068831	1733
ENSG00000169020	1732
ENSG00000068976	1731
ENSG00000215375	1730
ENSG00000110076	1729
ENSG00000173825	1727
ENSG00000176619	1727
ENSG00000099864	1725
ENSG00000141527	1725
ENSG00000158109	1725
ENSG00000162591	1724
ENSG00000184363	1724
ENSG00000149798	1723
ENSG00000160949	1723
ENSG00000090615	1722
ENSG00000185198	1721
ENSG00000172732	1720
ENSG00000070404	1719
ENSG00000136295	1718
ENSG00000172757	1718
ENSG00000175592	1718
ENSG00000133884	1717
ENSG00000158792	1716
ENSG00000168066	1716
ENSG00000213937	1715
ENSG00000116198	1714
ENSG00000169598	1714
ENSG00000099860	1712
ENSG00000167702	1710
ENSG00000187954	1710
ENSG00000070423	1709
ENSG00000006327	1707
ENSG00000126391	1707
ENSG00000162241	1707
ENSG00000172803	1707
ENSG00000176533	1707
ENSG00000184697	1707
ENSG00000014138	1705
ENSG00000172009	1705
ENSG00000175550	1705
ENSG00000175573	1705
ENSG00000186300	1705
ENSG00000104969	1704
ENSG00000141873	1704
ENSG00000161958	1704
ENSG00000176490	1704
ENSG00000187626	1704
ENSG00000187634	1704
ENSG00000267001	1704
ENSG00000078900	1700
ENSG00000103145	1700
ENSG00000131652	1700
ENSG00000169992	1700
ENSG00000205544	1700
ENSG00000116213	1698
ENSG00000259224	1697
ENSG00000141543	1696
ENSG00000160973	1696
ENSG00000197062	1696
ENSG00000276302	1696
ENSG00000174282	1695
ENSG00000181222	1695
ENSG00000172006	1694
ENSG00000181284	1694
ENSG00000205531	1694
ENSG00000182272	1693
ENSG00000239697	1693
ENSG00000187838	1692
ENSG00000174483	1691
ENSG00000070388	1690
ENSG00000103148	1690
ENSG00000162069	1690
ENSG00000170175	1690
ENSG00000175467	1690
ENSG00000075399	1689
ENSG00000099821	1689
ENSG00000129214	1689
ENSG00000141504	1689
ENSG00000129194	1688
ENSG00000129245	1688
ENSG00000129255	1688
ENSG00000129226	1687
ENSG00000133256	1687
ENSG00000175315	1687
ENSG00000175334	1687
ENSG00000175376	1687
ENSG00000158805	1686
ENSG00000161956	1686
ENSG00000161960	1685
ENSG00000161955	1684
ENSG00000175294	1683
ENSG00000129244	1682
ENSG00000174165	1682
ENSG00000248746	1682
ENSG00000105993	1681
ENSG00000137338	1678
ENSG00000160972	1677
ENSG00000185049	1674
ENSG00000174292	1672
ENSG00000124657	1671
ENSG00000008516	1670
ENSG00000167701	1668
ENSG00000088256	1665
ENSG00000198912	1665
ENSG00000167700	1664
ENSG00000171970	1664
ENSG00000172000	1664
ENSG00000171298	1663
ENSG00000142089	1661
ENSG00000185885	1661
ENSG00000254986	1661
ENSG00000174945	1660
ENSG00000072609	1659
ENSG00000132518	1659
ENSG00000175115	1659
ENSG00000174080	1658
ENSG00000065717	1657
ENSG00000104964	1656
ENSG00000170037	1656
ENSG00000170043	1656
ENSG00000170049	1656
ENSG00000213859	1656
ENSG00000108947	1654
ENSG00000141499	1654
ENSG00000141510	1654
ENSG00000160957	1654
ENSG00000160959	1654
ENSG00000174516	1654
ENSG00000235109	1654
ENSG00000158691	1652
ENSG00000170004	1652
ENSG00000072818	1649
ENSG00000087365	1649
ENSG00000189298	1649
ENSG00000132510	1648
ENSG00000215041	1648
ENSG00000008517	1646
ENSG00000125912	1645
ENSG00000185201	1645
ENSG00000254402	1645
ENSG00000060558	1643
ENSG00000213563	1642
ENSG00000104953	1641
ENSG00000167874	1641
ENSG00000182224	1641
ENSG00000183011	1641
ENSG00000175691	1640
ENSG00000183914	1639
ENSG00000132522	1635
ENSG00000180104	1633
ENSG00000173992	1632
ENSG00000161082	1631
ENSG00000099822	1630
ENSG00000125910	1630
ENSG00000132507	1628
ENSG00000141519	1628
ENSG00000182791	1628
ENSG00000167291	1627
ENSG00000239306	1624
ENSG00000248643	1624
ENSG00000206013	1621
ENSG00000006047	1620
ENSG00000179593	1620
ENSG00000175470	1616
ENSG00000172270	1612
ENSG00000174547	1612
ENSG00000149658	1611
ENSG00000173914	1607
ENSG00000173933	1607
ENSG00000243449	1606
ENSG00000173715	1604
ENSG00000181856	1602
ENSG00000101199	1601
ENSG00000170291	1601
ENSG00000175826	1601
ENSG00000181885	1600
ENSG00000179477	1598
ENSG00000173898	1597
ENSG00000101203	1594
ENSG00000101197	1593
ENSG00000110619	1592
ENSG00000104731	1591
ENSG00000182968	1589
ENSG00000130182	1588
ENSG00000142102	1588
ENSG00000179111	1588
ENSG00000179148	1588
ENSG00000140948	1587
ENSG00000168065	1587
ENSG00000183087	1587
ENSG00000004975	1585
ENSG00000040633	1584
ENSG00000170296	1583
ENSG00000197540	1583
ENSG00000203485	1583
ENSG00000220205	1583
ENSG00000263620	1583
ENSG00000099804	1582
ENSG00000179029	1581
ENSG00000179094	1579
ENSG00000196458	1578
ENSG00000103152	1576
ENSG00000085644	1575
ENSG00000198393	1572
ENSG00000122386	1571
ENSG00000185818	1570
ENSG00000196544	1569
ENSG00000228146	1569
ENSG00000072778	1567
ENSG00000132535	1567
ENSG00000155093	1567
ENSG00000007384	1566
ENSG00000178999	1559
ENSG00000174807	1558
ENSG00000258986	1558
ENSG00000101194	1557
ENSG00000167656	1556
ENSG00000174669	1556
ENSG00000174684	1556
ENSG00000174791	1556
ENSG00000180155	1556
ENSG00000174744	1555
ENSG00000174885	1555
ENSG00000179292	1555
ENSG00000186111	1554
ENSG00000174851	1551
ENSG00000101193	1550
ENSG00000101191	1549
ENSG00000141933	1547
ENSG00000099814	1545
ENSG00000187741	1543
ENSG00000173653	1542
ENSG00000105289	1541
ENSG00000142208	1539
ENSG00000179627	1539
ENSG00000140104	1537
ENSG00000170779	1537
ENSG00000183484	1537
ENSG00000161980	1536
ENSG00000161981	1536
ENSG00000174871	1536
ENSG00000101190	1535
ENSG00000174996	1534
ENSG00000166428	1533
ENSG00000185100	1533
ENSG00000174903	1532
ENSG00000185567	1532
ENSG00000173621	1530
ENSG00000179855	1530
ENSG00000184990	1529
ENSG00000064961	1526
ENSG00000204991	1526
ENSG00000198040	1523
ENSG00000006638	1522
ENSG00000141505	1516
ENSG00000182372	1514
ENSG00000092758	1513
ENSG00000141905	1512
ENSG00000159842	1511
ENSG00000099866	1510
ENSG00000146535	1509
ENSG00000147799	1508
ENSG00000161091	1508
ENSG00000009335	1507
ENSG00000060491	1507
ENSG00000183397	1507
ENSG00000105298	1506
ENSG00000101189	1502
ENSG00000167657	1502
ENSG00000174227	1502
ENSG00000182903	1502
ENSG00000011132	1501
ENSG00000130193	1500
ENSG00000183617	1500
ENSG00000095932	1497
ENSG00000060566	1495
ENSG00000104888	1494
ENSG00000105325	1494
ENSG00000129932	1492
ENSG00000104728	1491
ENSG00000007264	1490
ENSG00000167658	1490
ENSG00000063438	1488
ENSG00000105229	1488
ENSG00000196337	1486
ENSG00000142082	1485
ENSG00000178971	1485
ENSG00000185627	1485
ENSG00000178921	1484
ENSG00000074219	1482
ENSG00000178951	1482
ENSG00000225950	1482
ENSG00000104901	1481
ENSG00000122085	1481
ENSG00000126934	1481
ENSG00000154118	1481
ENSG00000181781	1481
ENSG00000196387	1481
ENSG00000008382	1480
ENSG00000104848	1480
ENSG00000104852	1480
ENSG00000189052	1479
ENSG00000122390	1478
ENSG00000130528	1478
ENSG00000130529	1478
ENSG00000167981	1478
ENSG00000113119	1477
ENSG00000104872	1476
ENSG00000261949	1475
ENSG00000077463	1474
ENSG00000089847	1473
ENSG00000104863	1473
ENSG00000113141	1473
ENSG00000161618	1473
ENSG00000131495	1472
ENSG00000141582	1472
ENSG00000177380	1472
ENSG00000221916	1472
ENSG00000075043	1471
ENSG00000104812	1471
ENSG00000113205	1471
ENSG00000183207	1471
ENSG00000243056	1471
ENSG00000087086	1470
ENSG00000112852	1470
ENSG00000213523	1470
ENSG00000104894	1469
ENSG00000130675	1469
ENSG00000167654	1469
ENSG00000104826	1467
ENSG00000140941	1467
ENSG00000162302	1467
ENSG00000178078	1467
ENSG00000197153	1467
ENSG00000274641	1467
ENSG00000278677	1467
ENSG00000104808	1466
ENSG00000170458	1466
ENSG00000087088	1465
ENSG00000120314	1464
ENSG00000160886	1464
ENSG00000103343	1461
ENSG00000140987	1461
ENSG00000063127	1459
ENSG00000105255	1459
ENSG00000275379	1459
ENSG00000184357	1458
ENSG00000103264	1457
ENSG00000105248	1457
ENSG00000105251	1457
ENSG00000113108	1457
ENSG00000176087	1457
ENSG00000146909	1456
ENSG00000256453	1456
ENSG00000081818	1455
ENSG00000129946	1454
ENSG00000170445	1453
ENSG00000184916	1453
ENSG00000112855	1451
ENSG00000113209	1451
ENSG00000131152	1451
ENSG00000141002	1451
ENSG00000142541	1451
ENSG00000146007	1451
ENSG00000168071	1451
ENSG00000232196	1449
ENSG00000243232	1449
ENSG00000126460	1448
ENSG00000142546	1448
ENSG00000142552	1447
ENSG00000126464	1446
ENSG00000142534	1446
ENSG00000103351	1445
ENSG00000010539	1444
ENSG00000090554	1444
ENSG00000104805	1444
ENSG00000204956	1444
ENSG00000276903	1444
ENSG00000081853	1443
ENSG00000254245	1443
ENSG00000101210	1441
ENSG00000101213	1441
ENSG00000125534	1441
ENSG00000021762	1440
ENSG00000113211	1440
ENSG00000125508	1439
ENSG00000162804	1439
ENSG00000253910	1439
ENSG00000101188	1438
ENSG00000113212	1438
ENSG00000177706	1438
ENSG00000197162	1438
ENSG00000229809	1438
ENSG00000248383	1438
ENSG00000104870	1437
ENSG00000253767	1437
ENSG00000253953	1437
ENSG00000276547	1437
ENSG00000214029	1436
ENSG00000253485	1436
ENSG00000253537	1436
ENSG00000256223	1436
ENSG00000260456	1436
ENSG00000262209	1436
ENSG00000253731	1435
ENSG00000262576	1435
ENSG00000105246	1434
ENSG00000167653	1434
ENSG00000173020	1434
ENSG00000254221	1434
ENSG00000126432	1433
ENSG00000126602	1433
ENSG00000173113	1433
ENSG00000234616	1432
ENSG00000108961	1431
ENSG00000105649	1430
ENSG00000141985	1430
ENSG00000177951	1430
ENSG00000177963	1430
ENSG00000156853	1429
ENSG00000167670	1429
ENSG00000240764	1429
ENSG00000242419	1429
ENSG00000240184	1428
ENSG00000006194	1426
ENSG00000103313	1426
ENSG00000123933	1426
ENSG00000172889	1426
ENSG00000178913	1425
ENSG00000113248	1424
ENSG00000120327	1424
ENSG00000130997	1424
ENSG00000167671	1424
ENSG00000169692	1424
ENSG00000214367	1424
ENSG00000141570	1423
ENSG00000120322	1422
ENSG00000169951	1422
ENSG00000173153	1422
ENSG00000187372	1422
ENSG00000198576	1422
ENSG00000253159	1422
ENSG00000261934	1422
ENSG00000120328	1421
ENSG00000167281	1421
ENSG00000173156	1421
ENSG00000186818	1421
ENSG00000197479	1421
ENSG00000213918	1421
ENSG00000249915	1421
ENSG00000253305	1421
ENSG00000253846	1421
ENSG00000253873	1421
ENSG00000254122	1421
ENSG00000272674	1421
ENSG00000115685	1420
ENSG00000115687	1420
ENSG00000173894	1420
ENSG00000175711	1420
ENSG00000177839	1420
ENSG00000219435	1420
ENSG00000120324	1419
ENSG00000002330	1418
ENSG00000120329	1418
ENSG00000132680	1418
ENSG00000173264	1418
ENSG00000254858	1417
ENSG00000161944	1416
ENSG00000125434	1415
ENSG00000169955	1415
ENSG00000125531	1412
ENSG00000156858	1411
ENSG00000156860	1411
ENSG00000165716	1411
ENSG00000167674	1411
ENSG00000173120	1411
ENSG00000167984	1410
ENSG00000126453	1409
ENSG00000130518	1409
ENSG00000183828	1409
ENSG00000126456	1408
ENSG00000126457	1408
ENSG00000146205	1408
ENSG00000169169	1408
ENSG00000173599	1408
ENSG00000251664	1408
ENSG00000087074	1407
ENSG00000126461	1407
ENSG00000173080	1407
ENSG00000224420	1407
ENSG00000126458	1406
ENSG00000127191	1406
ENSG00000204970	1406
ENSG00000149743	1405
ENSG00000149761	1405
ENSG00000216490	1405
ENSG00000249158	1405
ENSG00000104973	1404
ENSG00000105559	1404
ENSG00000105983	1404
ENSG00000140993	1404
ENSG00000162086	1404
ENSG00000169957	1404
ENSG00000177984	1404
ENSG00000039650	1403
ENSG00000108953	1403
ENSG00000110011	1402
ENSG00000131504	1402
ENSG00000149782	1402
ENSG00000173457	1402
ENSG00000187922	1402
ENSG00000130522	1401
ENSG00000173486	1401
ENSG00000173511	1401
ENSG00000148396	1400
ENSG00000054148	1399
ENSG00000104960	1399
ENSG00000232434	1399
ENSG00000103549	1398
ENSG00000148400	1398
ENSG00000156873	1398
ENSG00000167716	1398
ENSG00000177943	1398
ENSG00000185561	1398
ENSG00000196118	1398
ENSG00000250120	1398
ENSG00000105647	1397
ENSG00000173227	1397
ENSG00000196646	1397
ENSG00000105650	1396
ENSG00000107223	1396
ENSG00000204963	1395
ENSG00000164620	1394
ENSG00000171720	1394
ENSG00000173237	1393
ENSG00000174326	1393
ENSG00000143622	1392
ENSG00000159069	1392
ENSG00000169136	1392
ENSG00000204673	1392
ENSG00000104946	1391
ENSG00000104951	1391
ENSG00000149781	1391
ENSG00000213024	1391
ENSG00000063978	1390
ENSG00000176919	1390
ENSG00000188827	1390
ENSG00000204967	1390
ENSG00000176920	1388
ENSG00000102870	1387
ENSG00000115677	1387
ENSG00000130589	1387
ENSG00000161940	1387
ENSG00000167711	1387
ENSG00000174327	1387
ENSG00000197879	1387
ENSG00000184925	1386
ENSG00000132376	1384
ENSG00000167193	1384
ENSG00000142528	1383
ENSG00000177370	1383
ENSG00000080603	1382
ENSG00000105053	1382
ENSG00000132010	1382
ENSG00000244187	1382
ENSG00000010361	1381
ENSG00000087076	1381
ENSG00000168439	1381
ENSG00000132386	1380
ENSG00000167693	1379
ENSG00000196642	1379
ENSG00000213213	1379
ENSG00000161939	1378
ENSG00000167280	1378
ENSG00000167703	1378
ENSG00000183186	1378
ENSG00000258315	1378
ENSG00000107317	1377
ENSG00000167676	1377
ENSG00000219200	1377
ENSG00000074660	1376
ENSG00000167705	1376
ENSG00000184887	1376
ENSG00000005339	1374
ENSG00000105643	1374
ENSG00000096996	1373
ENSG00000099308	1373
ENSG00000176595	1373
ENSG00000108479	1372
ENSG00000132718	1372
ENSG00000184350	1372
ENSG00000168385	1371
ENSG00000176909	1371
ENSG00000214402	1371
ENSG00000105642	1370
ENSG00000148384	1370
ENSG00000174238	1369
ENSG00000101216	1367
ENSG00000116580	1367
ENSG00000131503	1367
ENSG00000132470	1366
ENSG00000254996	1366
ENSG00000101187	1365
ENSG00000148362	1365
ENSG00000174231	1365
ENSG00000197948	1365
ENSG00000105538	1364
ENSG00000169583	1363
ENSG00000005844	1362
ENSG00000171236	1362
ENSG00000172478	1362
ENSG00000196961	1361
ENSG00000214456	1361
ENSG00000105552	1360
ENSG00000108839	1360
ENSG00000130520	1359
ENSG00000176845	1359
ENSG00000258839	1358
ENSG00000132475	1357
ENSG00000108469	1356
ENSG00000142233	1356
ENSG00000161526	1356
ENSG00000197647	1356
ENSG00000132478	1355
ENSG00000197457	1355
ENSG00000259120	1355
ENSG00000007080	1354
ENSG00000107281	1354
ENSG00000133315	1354
ENSG00000172932	1354
ENSG00000105641	1353
ENSG00000107331	1353
ENSG00000180549	1353
ENSG00000182264	1353
ENSG00000179364	1352
ENSG00000185024	1352
ENSG00000085514	1350
ENSG00000105550	1350
ENSG00000174951	1350
ENSG00000258366	1350
ENSG00000054179	1349
ENSG00000026036	1347
ENSG00000204323	1347
ENSG00000257446	1347
ENSG00000165688	1346
ENSG00000165689	1346
ENSG00000172663	1346
ENSG00000186193	1346
ENSG00000197857	1346
ENSG00000146918	1345
ENSG00000175544	1345
ENSG00000092929	1344
ENSG00000105640	1343
ENSG00000188868	1343
ENSG00000223547	1342
ENSG00000132471	1341
ENSG00000167680	1341
ENSG00000233822	1341
ENSG00000116584	1340
ENSG00000173918	1340
ENSG00000197355	1340
ENSG00000213402	1340
ENSG00000120318	1339
ENSG00000121716	1339
ENSG00000272752	1339
ENSG00000165684	1338
ENSG00000172725	1338
ENSG00000275221	1338
ENSG00000177239	1337
ENSG00000131149	1336
ENSG00000239521	1336
ENSG00000214300	1335
ENSG00000269404	1335
ENSG00000125386	1334
ENSG00000214189	1334
ENSG00000273542	1334
ENSG00000090612	1333
ENSG00000179918	1333
ENSG00000105639	1331
ENSG00000110697	1331
ENSG00000110711	1331
ENSG00000167797	1331
ENSG00000172830	1331
ENSG00000179913	1331
ENSG00000168884	1330
ENSG00000198169	1328
ENSG00000175634	1327
ENSG00000197238	1327
ENSG00000006607	1326
ENSG00000132481	1326
ENSG00000062822	1325
ENSG00000036448	1324
ENSG00000131408	1324
ENSG00000243509	1324
ENSG00000248099	1324
ENSG00000171302	1323
ENSG00000172508	1323
ENSG00000063180	1322
ENSG00000141569	1322
ENSG00000188612	1322
ENSG00000189159	1322
ENSG00000204316	1321
ENSG00000101246	1320
ENSG00000130517	1320
ENSG00000172482	1320
ENSG00000187796	1320
ENSG00000197114	1320
ENSG00000131143	1318
ENSG00000131148	1317
ENSG00000273703	1317
ENSG00000276368	1317
ENSG00000105662	1316
ENSG00000179958	1316
ENSG00000086967	1315
ENSG00000142002	1315
ENSG00000182979	1315
ENSG00000131398	1314
ENSG00000197054	1314
ENSG00000131153	1313
ENSG00000154102	1313
ENSG00000175463	1313
ENSG00000176978	1313
ENSG00000196757	1313
ENSG00000213221	1313
ENSG00000130513	1312
ENSG00000160360	1312
ENSG00000198064	1312
ENSG00000226174	1311
ENSG00000073350	1310
ENSG00000125450	1310
ENSG00000140968	1310
ENSG00000184619	1308
ENSG00000125520	1307
ENSG00000182173	1307
ENSG00000196378	1307
ENSG00000203896	1307
ENSG00000273047	1307
ENSG00000273154	1307
ENSG00000102882	1306
ENSG00000172531	1306
ENSG00000177303	1306
ENSG00000179965	1306
ENSG00000107937	1305
ENSG00000177202	1305
ENSG00000185130	1305
ENSG00000196747	1305
ENSG00000258130	1305
ENSG00000278828	1305
ENSG00000073578	1304
ENSG00000132383	1304
ENSG00000164366	1304
ENSG00000172613	1304
ENSG00000175489	1304
ENSG00000186532	1304
ENSG00000067064	1303
ENSG00000130511	1303
ENSG00000185347	1303
ENSG00000213145	1303
ENSG00000105516	1302
ENSG00000105357	1301
ENSG00000159733	1301
ENSG00000163479	1301
ENSG00000180035	1301
ENSG00000102879	1300
ENSG00000102886	1300
ENSG00000176884	1300
ENSG00000063176	1299
ENSG00000063177	1299
ENSG00000099385	1299
ENSG00000125458	1299
ENSG00000150281	1299
ENSG00000180096	1299
ENSG00000131127	1298
ENSG00000161970	1298
ENSG00000180209	1298
ENSG00000047056	1297
ENSG00000125449	1297
ENSG00000125457	1297
ENSG00000184709	1297
ENSG00000130584	1296
ENSG00000131400	1296
ENSG00000198342	1295
ENSG00000078487	1294
ENSG00000087266	1294
ENSG00000146834	1294
ENSG00000184986	1294
ENSG00000260220	1294
ENSG00000105523	1293
ENSG00000105655	1293
ENSG00000109736	1293
ENSG00000161016	1293
ENSG00000113073	1292
ENSG00000132207	1292
ENSG00000160813	1292
ENSG00000185361	1292
ENSG00000125454	1291
ENSG00000176101	1291
ENSG00000176248	1291
ENSG00000177885	1291
ENSG00000110066	1290
ENSG00000169627	1290
ENSG00000169221	1289
ENSG00000182809	1289
ENSG00000188878	1289
ENSG00000107929	1288
ENSG00000125445	1288
ENSG00000125447	1288
ENSG00000140995	1288
ENSG00000169217	1288
ENSG00000197363	1288
ENSG00000213413	1288
ENSG00000213599	1288
ENSG00000261052	1287
ENSG00000267179	1287
ENSG00000079805	1286
ENSG00000108679	1286
ENSG00000116586	1286
ENSG00000130164	1286
ENSG00000160803	1286
ENSG00000175482	1286
ENSG00000213339	1286
ENSG00000087274	1285
ENSG00000087269	1284
ENSG00000125388	1284
ENSG00000161533	1284
ENSG00000167699	1284
ENSG00000257949	1284
ENSG00000064300	1283
ENSG00000088002	1283
ENSG00000105355	1283
ENSG00000130733	1283
ENSG00000139547	1283
ENSG00000142444	1283
ENSG00000090238	1282
ENSG00000130475	1282
ENSG00000130479	1282
ENSG00000167487	1282
ENSG00000171861	1282
ENSG00000175505	1282
ENSG00000075618	1281
ENSG00000132698	1281
ENSG00000256514	1281
ENSG00000099364	1279
ENSG00000074842	1278
ENSG00000105701	1278
ENSG00000130477	1278
ENSG00000170190	1278
ENSG00000105556	1277
ENSG00000126500	1276
ENSG00000129667	1275
ENSG00000182575	1275
ENSG00000189051	1275
ENSG00000149922	1272
ENSG00000205352	1272
ENSG00000221983	1272
ENSG00000067560	1271
ENSG00000084207	1271
ENSG00000105700	1271
ENSG00000142235	1271
ENSG00000145022	1271
ENSG00000175906	1271
ENSG00000176058	1271
ENSG00000197256	1271
ENSG00000127616	1269
ENSG00000133321	1269
ENSG00000276043	1269
ENSG00000129351	1268
ENSG00000167085	1268
ENSG00000177728	1268
ENSG00000185955	1268
ENSG00000197111	1268
ENSG00000145020	1267
ENSG00000250506	1267
ENSG00000261408	1267
ENSG00000099381	1266
ENSG00000141965	1266
ENSG00000175938	1266
ENSG00000275183	1266
ENSG00000133328	1265
ENSG00000166183	1265
ENSG00000127666	1264
ENSG00000139546	1264
ENSG00000139574	1264
ENSG00000139625	1264
ENSG00000168004	1264
ENSG00000171067	1264
ENSG00000177469	1264
ENSG00000076108	1263
ENSG00000115694	1262
ENSG00000196466	1262
ENSG00000198429	1262
ENSG00000129353	1261
ENSG00000156411	1261
ENSG00000006015	1260
ENSG00000129347	1260
ENSG00000142453	1260
ENSG00000099203	1259
ENSG00000129354	1259
ENSG00000129355	1259
ENSG00000142530	1259
ENSG00000145029	1259
ENSG00000149923	1259
ENSG00000161671	1259
ENSG00000167617	1259
ENSG00000172819	1259
ENSG00000185591	1259
ENSG00000214212	1259
ENSG00000179409	1258
ENSG00000033627	1257
ENSG00000110955	1257
ENSG00000132676	1257
ENSG00000163374	1257
ENSG00000233276	1257
ENSG00000105656	1256
ENSG00000113070	1256
ENSG00000146833	1256
ENSG00000187713	1256
ENSG00000188566	1256
ENSG00000006016	1255
ENSG00000139637	1255
ENSG00000156414	1255
ENSG00000165661	1255
ENSG00000105696	1254
ENSG00000110721	1254
ENSG00000175931	1254
ENSG00000129673	1253
ENSG00000139626	1253
ENSG00000167780	1253
ENSG00000167792	1253
ENSG00000176402	1253
ENSG00000185028	1253
ENSG00000212864	1253
ENSG00000123349	1252
ENSG00000130294	1252
ENSG00000139631	1252
ENSG00000139651	1252
ENSG00000197191	1252
ENSG00000170653	1251
ENSG00000267281	1251
ENSG00000099377	1250
ENSG00000161888	1250
ENSG00000167779	1250
ENSG00000198569	1250
ENSG00000233198	1250
ENSG00000005007	1249
ENSG00000135390	1249
ENSG00000166856	1248
ENSG00000167615	1247
ENSG00000110958	1246
ENSG00000168610	1246
ENSG00000075624	1245
ENSG00000089558	1245
ENSG00000167778	1245
ENSG00000177946	1245
ENSG00000167880	1244
ENSG00000186777	1244
ENSG00000127663	1243
ENSG00000167614	1243
ENSG00000162337	1241
ENSG00000188229	1241
ENSG00000130158	1240
ENSG00000157927	1240
ENSG00000167695	1240
ENSG00000025423	1239
ENSG00000088808	1239
ENSG00000167863	1239
ENSG00000167925	1239
ENSG00000180901	1239
ENSG00000068120	1238
ENSG00000108788	1238
ENSG00000153786	1238
ENSG00000066923	1237
ENSG00000094914	1237
ENSG00000108786	1237
ENSG00000173757	1237
ENSG00000213420	1237
ENSG00000126561	1236
ENSG00000130734	1236
ENSG00000167799	1236
ENSG00000198056	1236
ENSG00000254726	1236
ENSG00000110717	1235
ENSG00000155034	1235
ENSG00000188163	1235
ENSG00000067596	1234
ENSG00000110719	1234
ENSG00000149925	1234
ENSG00000161544	1234
ENSG00000166925	1234
ENSG00000171291	1234
ENSG00000176485	1234
ENSG00000182544	1234
ENSG00000214140	1234
ENSG00000108774	1233
ENSG00000166860	1233
ENSG00000135476	1232
ENSG00000141934	1232
ENSG00000166924	1232
ENSG00000171045	1232
ENSG00000130414	1231
ENSG00000176720	1230
ENSG00000197768	1230
ENSG00000132746	1229
ENSG00000147789	1229
ENSG00000160789	1229
ENSG00000160862	1229
ENSG00000198740	1229
ENSG00000066735	1228
ENSG00000111077	1228
ENSG00000131470	1228
ENSG00000143515	1228
ENSG00000166863	1227
ENSG00000012822	1226
ENSG00000070731	1226
ENSG00000164061	1225
ENSG00000167800	1225
ENSG00000181790	1225
ENSG00000035862	1224
ENSG00000105443	1224
ENSG00000108784	1224
ENSG00000006534	1223
ENSG00000157954	1223
ENSG00000171649	1223
ENSG00000176170	1223
ENSG00000188981	1223
ENSG00000188986	1223
ENSG00000103196	1222
ENSG00000180739	1221
ENSG00000182324	1221
ENSG00000131462	1220
ENSG00000141699	1220
ENSG00000151240	1220
ENSG00000167862	1220
ENSG00000197093	1220
ENSG00000272968	1220
ENSG00000132744	1219
ENSG00000083817	1218
ENSG00000187595	1218
ENSG00000161677	1217
ENSG00000175832	1217
ENSG00000105447	1216
ENSG00000130304	1216
ENSG00000180855	1216
ENSG00000268870	1216
ENSG00000167881	1215
ENSG00000196531	1215
ENSG00000198113	1215
ENSG00000198435	1215
ENSG00000146587	1214
ENSG00000182687	1214
ENSG00000183647	1214
ENSG00000213762	1214
ENSG00000107187	1213
ENSG00000149926	1213
ENSG00000110057	1212
ENSG00000149927	1212
ENSG00000173402	1212
ENSG00000166579	1211
ENSG00000178404	1210
ENSG00000182473	1210
ENSG00000022556	1209
ENSG00000141837	1209
ENSG00000188051	1209
ENSG00000013364	1208
ENSG00000055483	1208
ENSG00000099365	1208
ENSG00000104714	1208
ENSG00000186919	1208
ENSG00000003249	1207
ENSG00000079999	1207
ENSG00000121417	1207
ENSG00000167634	1207
ENSG00000280789	1207
ENSG00000141013	1206
ENSG00000166866	1206
ENSG00000166881	1205
ENSG00000168256	1205
ENSG00000168259	1205
ENSG00000205277	1205
ENSG00000105669	1204
ENSG00000105671	1204
ENSG00000149932	1204
ENSG00000161542	1204
ENSG00000167613	1204
ENSG00000185453	1204
ENSG00000204653	1204
ENSG00000242802	1204
ENSG00000149930	1203
ENSG00000153404	1203
ENSG00000164488	1203
ENSG00000184743	1203
ENSG00000105483	1202
ENSG00000108797	1202
ENSG00000114316	1202
ENSG00000146826	1202
ENSG00000160888	1202
ENSG00000167371	1202
ENSG00000184451	1202
ENSG00000196189	1202
ENSG00000037042	1201
ENSG00000164916	1201
ENSG00000171295	1201
ENSG00000186340	1201
ENSG00000103495	1200
ENSG00000105486	1200
ENSG00000106351	1200
ENSG00000126562	1200
ENSG00000104915	1199
ENSG00000135709	1199
ENSG00000149929	1199
ENSG00000167483	1199
ENSG00000169592	1199
ENSG00000068137	1198
ENSG00000125459	1198
ENSG00000160712	1198
ENSG00000173868	1198
ENSG00000109089	1197
ENSG00000141252	1197
ENSG00000169894	1197
ENSG00000130313	1196
ENSG00000176340	1196
ENSG00000185262	1196
ENSG00000256100	1196
ENSG00000130283	1195
ENSG00000160877	1195
ENSG00000223802	1195
ENSG00000108798	1194
ENSG00000068079	1193
ENSG00000167083	1193
ENSG00000214309	1193
ENSG00000166508	1192
ENSG00000167770	1192
ENSG00000174943	1192
ENSG00000221838	1192
ENSG00000104907	1191
ENSG00000108828	1191
ENSG00000113068	1191
ENSG00000129646	1191
ENSG00000174938	1191
ENSG00000079616	1190
ENSG00000105464	1190
ENSG00000106290	1190
ENSG00000108771	1190
ENSG00000166997	1190
ENSG00000174939	1190
ENSG00000103502	1189
ENSG00000105438	1189
ENSG00000108830	1189
ENSG00000169876	1189
ENSG00000180525	1189
ENSG00000260325	1189
ENSG00000005801	1188
ENSG00000108773	1188
ENSG00000116539	1188
ENSG00000129654	1188
ENSG00000130309	1188
ENSG00000131409	1188
ENSG00000131473	1188
ENSG00000180532	1188
ENSG00000051128	1187
ENSG00000131477	1187
ENSG00000141576	1187
ENSG00000159788	1187
ENSG00000166886	1187
ENSG00000188186	1187
ENSG00000204815	1187
ENSG00000266967	1187
ENSG00000162104	1186
ENSG00000170619	1186
ENSG00000251369	1186
ENSG00000108511	1185
ENSG00000176563	1185
ENSG00000183260	1185
ENSG00000183978	1185
ENSG00000260027	1185
ENSG00000120068	1184
ENSG00000120075	1184
ENSG00000185800	1184
ENSG00000070526	1183
ENSG00000104903	1183
ENSG00000170689	1183
ENSG00000087085	1182
ENSG00000087087	1182
ENSG00000110583	1182
ENSG00000131475	1182
ENSG00000167861	1182
ENSG00000182742	1182
ENSG00000083814	1181
ENSG00000152443	1181
ENSG00000176125	1181
ENSG00000178502	1181
ENSG00000179909	1181
ENSG00000204519	1181
ENSG00000269026	1181
ENSG00000105467	1180
ENSG00000108799	1180
ENSG00000132530	1180
ENSG00000161558	1180
ENSG00000168090	1180
ENSG00000170608	1180
ENSG00000173786	1180
ENSG00000198286	1180
ENSG00000170604	1179
ENSG00000182095	1179
ENSG00000242852	1178
ENSG00000177051	1177
ENSG00000237452	1177
ENSG00000065989	1176
ENSG00000103194	1176
ENSG00000087077	1175
ENSG00000106261	1175
ENSG00000182040	1175
ENSG00000083828	1174
ENSG00000101150	1174
ENSG00000177599	1174
ENSG00000178150	1174
ENSG00000184988	1174
ENSG00000131469	1173
ENSG00000133318	1173
ENSG00000197903	1173
ENSG00000274997	1173
ENSG00000011275	1172
ENSG00000105514	1172
ENSG00000161594	1172
ENSG00000103241	1171
ENSG00000103496	1171
ENSG00000141698	1171
ENSG00000153303	1171
ENSG00000173928	1171
ENSG00000213023	1171
ENSG00000125755	1170
ENSG00000141971	1170
[truncated: 13,762 more rows]

## Sheet: Table S4
Table S4: The number of genes whose R2 scores exceed the specific values for candidate models.
R2 score > x	Models
	Ridge	ElasticNet									Lasso	Bslmm
	alpha=0	alpha=0.1	alpha=0.2	alpha=0.3	alpha=0.4	alpha=0.5	alpha=0.6	alpha=0.7	alpha=0.8	alpha=0.9	alpha=1
0	12650	12627	12571	12552	12513	12516	12502	12458	12463	12465	12446	12330
0.1	9979	11283	11189	11091	11035	10976	10953	10917	10897	10879	10892	9941
0.15	6462	9338	9203	9118	9017	9010	8933	8930	8887	8846	8873	7279
0.2	4136	7380	7277	7213	7144	7090	7055	7015	6953	6971	6955	5263
0.25	2791	5775	5643	5605	5556	5527	5474	5495	5480	5446	5414	3808
0.3	1245	3307	3301	3271	3266	3266	3235	3227	3233	3228	3231	1956
0.35	825	2383	2373	2386	2390	2404	2370	2387	2395	2392	2404	1368
0.4	518	1640	1669	1678	1670	1683	1654	1683	1689	1686	1691	908
0.45	316	1088	1115	1118	1126	1126	1124	1135	1128	1139	1144	534
0.5	198	700	716	714	718	721	721	732	721	741	729	305
0.55	119	402	422	443	443	435	449	447	455	456	447	151
0.6	62	242	262	264	268	266	269	271	269	268	275	70
0.65	31	116	129	138	134	138	140	143	141	140	138	32
0.7	8	50	53	51	58	57	56	58	58	57	60	12
0.75	3	18	23	24	24	27	28	29	27	28	25	2
0.8	1	6	7	7	7	7	7	7	7	7	7	1
0.85	0	0	0	0	0	1	2	2	2	2	2	0
0.9	0	0	0	0	0	0	0	0	0	0	0	0

## Sheet: Table S5
Table S5: The number of probes in CGIs and surrounding regions according to effects.
Type of Genes	Relation to CGI	within ±1 Mb of TSS
		Effective Probes (absolute coefficient > 0)	Important Probes (absolute normalized coefficient = 1)	Effect	Number of Probes according to Effect
Target Genes (n=12,822)	CGI	24690	601	Negative	506
				Positive	95
	CGI Shore	25149	1605	Negative	1362
				Positive	243
	CGI Shelf	7518	502	Negative	300
				Positive	202
	open sea	32471	1530	Negative	809
				Positive	721
Genes with R2 > 0.3 (n=3,307)	CGI	11310	315	Negative	270
				Positive	45
	CGI Shore	9945	710	Negative	576
				Positive	134
	CGI Shelf	2934	179	Negative	92
				Positive	87
	open sea	13526	769	Negative	432
				Positive	337

## Sheet: Table S6
Table S6: The number of probes in CGIs and surrounding regions according to effects.
Type of Genes	Relation to CGI	within 2 kb upstream ~ 7 kb downstream of TSS
		Effective Probes (absolute coefficient > 0)	Important Probes (absolute normalized coefficient = 1)	Effect	Number of Probes according to Effect
Target Genes (n=12,822)	CGI	18769	493	Negative	455
				Positive	38
	CGI Shore	19019	1358	Negative	1231
				Positive	127
	CGI Shelf	4396	385	Negative	265
				Positive	120
	open sea	7079	535	Negative	470
				Positive	65
Genes with R2 > 0.3 (n=3,307)	CGI	8358	262	Negative	246
				Positive	16
	CGI Shore	6976	587	Negative	523
				Positive	64
	CGI Shelf	1498	123	Negative	75
				Positive	48
	open sea	3775	348	Negative	315
				Positive	33

## Sheet: Table S7
Table S7: The results of binary logistic regression model. The number of probes was calculated according to their importance. Only effective probes within ±1 Mb of TSS were counted.
Terms	meaning
effective probes	Probes with absolute coefficient > 0
important probes	Probes with absolute normalized coefficient = 1
probes with less importance	effective probes - important probes
Type of Genes	Relation to CGI	important probes	probes with less importance	Coefficient	P value
Target Genes (n=12,822)	CGI	601	24089	-0.684101	1.80403e-44
	CGI Shore	1605	23544	0.321067	2.46514e-18
	CGI Shelf	502	7016	0.369466	3.47944e-12
	open sea	1530	30941	-	-
Genes with R2 > 0.3 (n=3,307)	CGI	315	10995	-0.743879	9.72432e-28
	CGI Shore	710	9235	0.243254	6.16636e-06
	CGI Shelf	179	2755	0.0749575	0.38124
	open sea	769	12757	-	-

## Sheet: Table S8
Table S8: The results of binary logistic regression model using effective probes within 2 kb up-stream ~ 7 kb downstream of TSS
Terms	meaning
effective probes	Probes with absolute coefficient > 0
important probes	Probes with absolute normalized coefficient = 1
probes with less importance	effective probes - important probes
Type of Genes	Relation to CGI	important probes	probes with less importance	Coefficient	P value
Target Genes (n=12,822)	CGI	493	18276	-1.1088	4.25017e-67
	CGI Shore	1358	17661	-0.0613087	0.247869
	CGI Shelf	385	4011	0.160485	0.0214483
	open sea	535	6544	-	-
Genes with R2 > 0.3 (n=3,307)	CGI	262	8096	-1.14354	6.37526e-42
	CGI Shore	587	6389	-0.10007	0.158063
	CGI Shelf	123	1375	-0.126787	0.247557
	open sea	348	3427	-	-

## Sheet: Table S9
Table S9: The number of probes used in the CCLE validation datasets according to CGI-related regions and probe’s effects.
Type of Genes	Relation to CGI	within ±1 Mb of TSS
		Effective Probes (absolute coefficient > 0)	Important Probes (absolute normalized coefficient = 1)	Effect	Number of Probes according to Effect
Target Genes (n=15,760)	CGI	12954	547	Negative	492
				Positive	55
	CGI Shore	12712	584	Negative	489
				Positive	95
	CGI Shelf	3292	160	Negative	82
				Positive	78
	open sea	16621	780	Negative	380
				Positive	400

## Sheet: Table S10
Table S10: The number of probes used in the CCLE validation datasets according to CGI-related regions and probe’s effects.
Type of Genes	Relation to CGI	within 2 kb upstream ~ 7 kb downstream of TSS
		Effective Probes (absolute coefficient > 0)	Important Probes (absolute normalized coefficient = 1)	Effect	Number of Probes according to Effect
Target Genes (n=15,760)	CGI	10333	475	Negative	454
				Positive	21
	CGI Shore	9685	503	Negative	442
				Positive	61
	CGI Shelf	1803	119	Negative	74
				Positive	45
	open sea	4082	272	Negative	219
				Positive	53

[truncated: 2 more sheets: Table S11, Table S12]
